# Supplementary material for: A Cas12a ortholog with stringent PAM recognition followed by low off-target editing rates for genome editing
Source: Genome Biol. 2020 Mar 25;21:78. doi: 10.1186/s13059-020-01989-2 (PMC7093978; doi:10.1186/s13059-020-01989-2)
Supplement: Supplementary file 3 — Additional file 3. Sequencing data for PAM identification and PAM cleavage kinetics analysis. [file 13059_2020_1989_MOESM3_ESM.xlsx]

## Sheet: Sheet1
Lb
PAM	Frequency_0 min	Frequency_1 min	Frequency_2 min	Frequency_4 min	Frequency_6 min	Frequency_8 min	Frequency_10 min	Frequency_16 min	Frequency_32 min	raw_value	K_value	normalized_k
AAAA	100	92.9203	94.6689	94.7588	92.3213	94.8956	98.7937	98.389	114.04	-0.00565289	0	0
AAAC	100	91.9536	92.7489	92.6773	91.0976	91.8892	96.9098	96.2565	107.386	-0.00409206	0	0
AAAG	100	96.5879	94.0831	96.0936	94.0021	97.5837	103.737	99.1108	112.626	-0.00482586	0	0
AAAT	100	94.0148	93.9825	97.1573	93.6695	96.7539	95.7465	100.861	110.427	-0.00452504	0	0
AACA	100	93.5367	96.3309	99.2659	96.8713	99.639	98.6995	100.401	108.543	-0.00352106	0	0
AACC	100	89.2579	90.0348	91.2917	91.3029	91.1147	95.2685	95.1223	105.13	-0.0039293	0	0
AACG	100	95.1829	98.1512	99.0968	97.8712	101.373	102.982	101.24	108.424	-0.00322291	0	0
AACT	100	90.4262	94.6201	97.2475	92.9357	96.1287	98.1269	99.8233	106.228	-0.00359476	0	0
AAGA	100	92.1535	89.2671	93.076	89.8549	93.3752	96.8861	97.282	106.205	-0.00410946	0	0
AAGC	100	89.3557	90.407	92.1329	89.3947	95.347	97.6102	96.9261	103.682	-0.00357109	0	0
AAGG	100	94.0499	89.0511	88.5873	87.0778	95.8655	98.8498	95.3344	105.314	-0.00389885	0	0
AAGT	100	91.3282	91.7326	91.7199	89.1665	96.3863	97.7102	93.7681	108.068	-0.00430835	0	0
AATA	100	93.0437	91.2338	94.0004	89.8165	92.8046	94.9656	96.1922	108.674	-0.0044285	0	0
AATC	100	86.6421	89.516	87.0256	85.3118	86.3298	92.5482	92.1322	101.113	-0.00338434	0	0
AATG	100	91.9692	92.8694	93.4263	88.6872	91.924	98.7076	95.2275	105.356	-0.00346615	0	0
AATT	100	92.4466	90.4005	92.3864	89.2931	91.8722	95.8269	94.3318	106.893	-0.00404056	0	0
ACAA	100	99.8083	107.863	110.304	113.646	111.664	115.401	116.042	122.548	-0.00536601	0	0
ACAC	100	95.7247	102.575	99.5339	106.486	101.981	108.645	107.69	109.909	-0.00338396	0	0
ACAG	100	96.6471	97.602	102.157	109.11	107.196	108.748	108.821	110.643	-0.00363485	0	0
ACAT	100	102.058	111.351	109.712	111.096	113.181	115.522	116.056	119.103	-0.00421311	0	0
ACCA	100	99.1758	107.908	108.227	109.314	109.638	109.887	110.984	103.802	-0.000669783	0	0
ACCC	100	90.4391	93.8485	93.0198	100.471	95.4428	99.6693	98.2173	94.17	-3.7801e-05	0	0
ACCG	100	94.6672	100.712	98.5665	105.615	104.532	104.397	103.833	104.03	-0.00178248	0	0
ACCT	100	99.0512	107.125	109.377	111.99	112.994	115.47	111.413	111.199	-0.0025135	0	0
ACGA	100	104.393	110.073	111.235	127.353	115.878	127.425	120.591	113.275	-0.00246924	0	0
ACGC	100	97.6184	103.263	103.719	116.251	110.349	114.203	113.155	98.1109	6.66102e-05	6.66102e-05	0.000113701
ACGG	100	100.281	99.4484	101.515	112.405	110.818	122.471	114.943	119.641	-0.00571143	0	0
ACGT	100	107.745	112.575	114.736	125.06	122.619	130.081	122.574	119.529	-0.00342192	0	0
ACTA	100	85.5912	90.7869	92.6767	98.3714	95.0186	102.387	106.808	85.3204	0.000879572	0.000879572	0.0015014
ACTC	100	78.4829	95.6467	96.192	102.933	90.6131	117.59	97.4055	102.586	-0.00332008	0	0
ACTG	100	83.7871	88.4931	92.7851	89.3502	97.7447	102.144	93.6843	86.7994	0.00103952	0.00103952	0.00177443
ACTT	100	82.6345	95.1784	91.8586	104.31	102.637	102.022	107.509	105.09	-0.00431951	0	0
AGAA	100	97.352	93.5317	100.373	98.0322	99.2612	99.3408	102.255	110.493	-0.00397394	0	0
AGAC	100	94.6846	94.837	98.3035	97.098	98.6792	98.5463	100.316	107.03	-0.00317145	0	0
AGAG	100	99.0059	97.429	98.6119	97.373	103.623	103.828	103.067	113.726	-0.00452011	0	0
AGAT	100	92.2978	94.2902	93.8119	92.3864	93.8138	96.6382	97.1852	105.129	-0.00318218	0	0
AGCA	100	97.9142	107.656	110.428	118.511	116.44	121.185	115.463	110.582	-0.00243397	0	0
AGCC	100	90.996	98.8243	100.776	110.81	114.965	113.303	107.741	103.053	-0.00195152	0	0
AGCG	100	95.0761	106.495	106.047	116.001	113.251	119.668	112.125	109.403	-0.00256825	0	0
AGCT	100	95.1705	109.319	113.891	129.03	125.05	137.237	118.654	113.561	-0.00293492	0	0
AGGA	100	97.1126	104.121	103.362	107.822	111.406	114.377	110.04	116.793	-0.00467386	0	0
AGGC	100	92.1559	94.1922	93.5252	97.4336	101.91	101.231	98.3508	107.505	-0.00368774	0	0
AGGG	100	99.2337	98.0555	98.6614	100.984	104.366	103.913	103.797	109.982	-0.00334653	0	0
AGGT	100	97.6528	95.4376	100.195	98.2524	98.6785	98.4847	100	108.46	-0.00305883	0	0
AGTA	100	93.04	94.7429	94.8486	92.39	96.0435	94.3655	96.2854	107.812	-0.00365955	0	0
AGTC	100	86.4584	89.3569	89.4608	89.3326	90.8154	91.6741	93.1207	98.9642	-0.00242648	0	0
AGTG	100	92.0462	90.4884	93.4832	91.8495	90.9025	97.9047	98.1672	103.043	-0.00310596	0	0
AGTT	100	95.3566	91.0475	95.1616	90.7316	93.4072	93.7766	97.8581	105.754	-0.00336711	0	0
ATAA	100	99.1257	98.6347	101.595	97.1693	101.768	103.615	106.38	116.632	-0.00527733	0	0
ATAC	100	91.9088	94.3721	95.0007	91.2381	93.8695	95.7297	98.7668	107.872	-0.00409634	0	0
ATAG	100	99.4687	96.4103	96.5446	94.3628	99.9586	99.0208	101.298	114.464	-0.00492845	0	0
ATAT	100	96.1101	95.7739	96.8209	91.9365	95.27	96.8258	99.6161	110.313	-0.00417356	0	0
ATCA	100	96.9449	98.1062	96.8841	95.719	98.0351	101.796	99.1079	107.437	-0.00287958	0	0
ATCC	100	95.3887	96.7791	97.8773	97.1564	95.8414	100.67	101.496	106.583	-0.00299481	0	0
ATCG	100	101.012	101.051	101.651	102.8	105.082	103.86	107.708	109.623	-0.00289501	0	0
ATCT	100	104.23	104.509	105.723	105.471	107.555	108.646	107.618	114.892	-0.0033853	0	0
ATGA	100	98.5759	98.0731	97.5948	97.2187	97.5268	104.42	102.963	112.065	-0.00422799	0	0
ATGC	100	98.3875	96.8271	99.8561	100.904	98.699	105.006	102.369	108.063	-0.00291998	0	0
ATGG	100	94.0108	97.7775	96.7481	98.7997	101.66	98.5533	99.0097	113.864	-0.004767	0	0
ATGT	100	101.251	98.3231	102.743	101.203	101.411	104.661	103.651	113.959	-0.0040023	0	0
ATTA	100	92.405	87.6978	85.6769	79.6728	76.4204	66.0468	70.5305	38.0387	0.0272084	0.0272084	0.0464439
ATTC	100	94.3772	92.0229	88.3079	85.6887	84.1115	81.5707	82.7208	58.244	0.0145825	0.0145825	0.0248918
ATTG	100	93.2822	88.0121	85.6716	80.1705	79.8284	67.1227	68.6442	36.4805	0.0282141	0.0282141	0.0481607
ATTT	100	96.142	96.7796	94.1228	93.6178	93.5883	93.3893	98.2086	106.594	-0.00301152	0	0
CAAA	100	95.6562	96.2566	96.4294	94.4257	95.7155	103.504	100.56	111.135	-0.00442326	0	0
CAAC	100	93.5336	94.7908	96.8876	95.9207	96.0339	100.021	99.4127	105.248	-0.00289411	0	0
CAAG	100	101.839	106.124	107.856	109.583	120.203	116.398	112.153	116.883	-0.00386639	0	0
CAAT	100	83.5495	92.2525	94.0328	90.8256	96.4419	97.7473	100.289	100.614	-0.00316294	0	0
CACA	100	95.9212	97.5645	97.1089	98.8494	98.4459	105.058	105.219	108.221	-0.00358817	0	0
CACC	100	91.8698	95.2646	92.7409	97.0419	94.0977	100.585	99.0215	102.348	-0.00239888	0	0
CACG	100	90.0747	94.4649	94.4286	96.5883	97.7838	97.1568	96.4597	105.313	-0.00311162	0	0
CACT	100	91.8854	92.9702	92.8649	94.6043	94.2626	99.3816	98.4541	103.274	-0.00288667	0	0
CAGA	100	90.7843	94.3679	90.8789	91.8146	96.2827	97.6857	97.3736	105.061	-0.00349298	0	0
CAGC	100	92.6674	93.3684	94.5312	94.9037	95.2601	100.16	96.4849	102.492	-0.00226482	0	0
CAGG	100	89.5217	90.4465	92.4728	92.0813	93.6976	96.3885	95.9845	103.918	-0.00343389	0	0
CAGT	100	93.441	96.2676	94.983	95.694	95.8865	99.2249	99.7802	107.45	-0.00355471	0	0
CATA	100	91.6112	91.907	91.8743	92.0457	93.8898	99.5525	96.7065	106.999	-0.00411039	0	0
CATC	100	102.23	108.496	110.122	117.582	112.758	119.429	114.192	115.573	-0.00321917	0	0
CATG	100	93.0608	93.0464	93.4564	94.4836	92.0982	95.3826	99.0044	104.624	-0.00317266	0	0
CATT	100	91.2916	92.6237	93.0569	90.7872	92.8297	95.8542	94.8694	106.047	-0.00363149	0	0
CCAA	100	98.2765	101.015	100.812	104.63	102.506	106.118	108.607	110.245	-0.0034056	0	0
CCAC	100	100.224	103.12	103.585	105.804	103.386	108.751	105.405	102.294	-0.000516221	0	0
CCAG	100	92.5306	99.3534	98.2675	100.794	99.257	108.362	101.471	104.369	-0.00228948	0	0
CCAT	100	101.791	106.501	106.32	110.538	109.453	113.006	113.205	108.906	-0.00212125	0	0
CCCA	100	103.054	108.501	105.054	118.504	108.186	108.531	106.452	82.0676	0.00608202	0.00608202	0.0103818
CCCC	100	98.3534	104.655	102.111	113.639	101.373	97.6617	99.6809	72.7371	0.00891653	0.00891653	0.0152202
CCCG	100	92.2281	95.7939	94.5402	100.193	97.4153	98.4134	95.2278	83.2946	0.00401066	0.00401066	0.00684607
CCCT	100	96.3118	106.568	104.416	115.075	110.7	117.181	115.046	108.433	-0.00255737	0	0
CCGA	100	105.012	113.72	117.711	132.859	122.134	126.546	123.327	106.372	-0.000234676	0	0
CCGC	100	106.014	116.745	112.509	131.059	113.347	118.391	117.834	97.9582	0.00223155	0.00223155	0.00380918
CCGG	100	93.1818	94.4042	97.1991	99.7748	100.943	100.749	101.365	98.6718	-0.00103357	0	0
CCGT	100	123.232	138.959	142.553	173.67	158.233	153.383	143.774	118.547	0.00068618	0.00068618	0.00117129
CCTA	100	93.0514	94.7548	98.2219	104.095	99.7447	96.7216	95.4899	78.7323	0.00575826	0.00575826	0.00982917
CCTC	100	102.519	105.233	101.595	110.331	108.135	111.308	104.952	91.6522	0.0028158	0.0028158	0.00480648
CCTG	100	97.5272	98.8693	99.2197	106.261	102.947	99.4405	104.99	89.655	0.00236354	0.00236354	0.00403449
CCTT	100	91.1095	100.694	101.973	104.564	105.648	110.215	104.298	112.721	-0.00430563	0	0
CGAA	100	105.552	110.864	109.401	116.831	115.117	121.748	117.692	116.134	-0.00319641	0	0
CGAC	100	97.3282	101.092	102.61	107.668	107.06	109.671	104.251	107.344	-0.00214974	0	0
CGAG	100	100.998	106.25	108.349	113.423	115.219	108.915	114.381	109.419	-0.00211067	0	0
CGAT	100	102.699	105.808	107.849	110.588	109.932	114.579	112.61	112.247	-0.00281308	0	0
CGCA	100	98.0421	100.812	104.28	107.144	106.644	110.74	108.315	106.69	-0.00218414	0	0
CGCC	100	95.3946	100.16	101.38	104.067	102.964	106.305	104.87	106.95	-0.00255974	0	0
CGCG	100	99.659	104.713	109.035	112.805	108.252	108.894	113.3	108.835	-0.00218114	0	0
CGCT	100	98.0952	103.293	107.555	113.441	113.522	114.609	111.147	104.943	-0.00132839	0	0
CGGA	100	93.8979	97.5421	98.4805	105.659	103.255	109.951	102.63	111.456	-0.00405863	0	0
CGGC	100	89.6307	93.9893	94.6073	94.5679	97.4665	98.1123	97.1961	100.212	-0.00186021	0	0
CGGG	100	98.0732	101.234	98.6048	105.506	103.87	104.918	105.624	109.071	-0.00294283	0	0
CGGT	100	106.78	110.438	110.369	119.602	115.283	118.061	121.096	114.858	-0.00288795	0	0
CGTA	100	93.637	97.2925	95.0541	101.277	99.1557	104.39	103.037	105.868	-0.00302794	0	0
CGTC	100	95.5114	100.797	98.8403	101.258	102.609	104.716	103.459	107.287	-0.0027225	0	0
CGTG	100	101.321	105.119	106.57	107.104	109.025	108.133	106.113	111.519	-0.00247994	0	0
CGTT	100	100.162	100.375	100.576	105.507	105.149	110.899	105.187	115.017	-0.00425542	0	0
CTAA	100	100.426	103.728	104.08	102.06	102.902	107.287	107.467	114.365	-0.0039098	0	0
CTAC	100	98.1485	99.9593	99.5984	100.211	98.9183	102.27	103.828	109.938	-0.00333003	0	0
CTAG	100	101.364	101.855	101.73	101.328	102.682	105.769	106.079	111.638	-0.00331245	0	0
CTAT	100	96.0851	98.9807	96.2101	97.2228	99.425	101.936	102.147	110.109	-0.00382628	0	0
CTCA	100	98.528	100.317	96.2509	98.3038	97.4028	94.3698	93.8029	84.1138	0.00514529	0.00514529	0.00878284
CTCC	100	94.1519	95.3855	94.3464	98.3776	92.6464	92.4589	94.2548	79.9044	0.00547042	0.00547042	0.00933783
CTCG	100	102.386	101.755	100.381	103.03	106.729	102.404	105.263	99.9482	7.349e-05	7.349e-05	0.000125445
CTCT	100	95.0338	96.7038	96.9229	95.6405	97.2248	99.6826	98.8479	101.83	-0.00155159	0	0
CTGA	100	94.8987	98.7425	96.5751	104.908	103.383	111.396	110.516	109.386	-0.00403446	0	0
CTGC	100	97.8392	103.06	101.582	100.218	103.584	107.728	105.012	103.499	-0.00131917	0	0
CTGG	100	101.92	103.245	104.778	113.133	112.836	121.636	113.481	114.301	-0.003707	0	0
CTGT	100	100.639	100.129	102.826	102.035	102.108	108.622	105.667	110.529	-0.00312687	0	0
CTTA	100	87.4812	56.996	41.0417	31.933	22.0258	12.9644	14.2401	12.694	0.199273	0.199273	0.340152
CTTC	100	87.9994	72.442	59.4255	51.2619	37.3537	19.6099	22.9898	11.5518	0.119851	0.119851	0.204583
CTTG	100	90.7526	68.5457	53.9634	42.157	30.4484	16.5888	18.0582	12.3485	0.148661	0.148661	0.253759
CTTT	100	89.5409	87.9727	89.555	86.7017	87.2635	81.4401	89.1614	86.8647	0.00213322	0.00213322	0.00364133
GAAA	100	97.7489	98.1963	98.4623	99.0619	101.121	102.872	102.28	112.737	-0.00423293	0	0
GAAC	100	93.1547	96.2269	95.9695	96.7608	100.781	100.75	98.6942	102.646	-0.00197396	0	0
GAAG	100	98.3471	94.4689	97.9756	96.5346	100.35	102.387	99.7682	110.037	-0.00369541	0	0
GAAT	100	98.629	97.4517	99.6991	97.657	101.864	99.5906	102.51	106.026	-0.00233399	0	0
GACA	100	100.531	107.263	106.356	114.858	112.588	114.002	112.334	106.61	-0.00136009	0	0
GACC	100	92.0903	95.8248	102.227	105.925	103.38	106.534	104.631	99.9732	-0.00118602	0	0
GACG	100	101.536	113.403	109.078	125.207	127.695	130.817	119.84	109.735	-0.00167064	0	0
GACT	100	93.1046	101.804	103.908	114.486	116.864	117.227	113.26	100.644	-0.00108923	0	0
GAGA	100	96.853	96.484	97.6929	95.258	101.105	105.019	101.876	108.07	-0.00335698	0	0
GAGC	100	92.3136	100.145	100.383	99.3785	104.016	105.103	104.707	104.488	-0.00236464	0	0
GAGG	100	92.5172	94.8923	95.4277	97.1569	101.706	107.252	101.429	112.124	-0.00500759	0	0
GAGT	100	95.745	94.4523	98.7765	97.1918	97.3116	99.2831	99.0534	104.903	-0.00239488	0	0
GATA	100	95.4822	97.0795	98.4148	97.8197	101.774	100.526	101.195	105.825	-0.002578	0	0
GATC	100	94.7527	94.5656	96.6639	99.7099	97.3969	99.4365	100.482	99.3456	-0.00104589	0	0
GATG	100	98.5054	96.1306	98.7245	99.6202	102.055	104.522	101.019	105.82	-0.002306	0	0
GATT	100	97.6107	96.6735	98.8937	98.4337	98.8101	102.79	102.264	104.674	-0.0021882	0	0
GCAA	100	106.894	120.101	131.471	141.719	149.822	132.717	126.229	120.23	-0.00183731	0	0
GCAC	100	98.5968	111.72	108.343	128.616	128.297	125.842	119.684	93.9975	0.00176896	0.00176896	0.00301956
GCAG	100	103.562	116.827	109.467	126.257	130.218	122.948	116.504	105.486	8.89539e-05	8.89539e-05	0.000151842
GCAT	100	99.4151	113.939	116.758	131.474	126.845	129.932	116.86	108.468	-0.000756828	0	0
GCCA	100	91.2496	100.351	110.268	118.272	120.041	112.303	108.059	85.1042	0.00357178	0.00357178	0.00609692
GCCC	100	89.1121	101.234	101.57	114.353	109.811	104.36	105.46	74.3075	0.00629699	0.00629699	0.0107488
GCCG	100	102.083	101.179	111.147	130.307	124.65	112.31	117.542	94.8728	0.00165367	0.00165367	0.00282277
GCCT	100	97.1286	102.389	106.375	125.976	118.63	116.732	119.604	110.264	-0.00297832	0	0
GCGA	100	101.923	103.293	104.471	133.259	117.176	140.219	128.467	112.282	-0.00358442	0	0
GCGC	100	99.7541	101.031	99.4841	124.923	117.6	102.463	108.835	91.677	0.00239587	0.00239587	0.00408968
GCGG	100	82.718	82.8252	92.0958	105.33	99.0089	100.343	101.193	81.3268	0.00188025	0.00188025	0.00320953
GCGT	100	99.7204	119.672	111.33	123.339	125.936	122.887	127.495	106.794	-0.00112684	0	0
GCTA	100	82.6556	93.5097	92.6179	106.128	98.8677	90.8033	97.5059	59.6171	0.0102793	0.0102793	0.0175464
GCTC	100	85.3384	89.9493	95.413	105.064	107.712	100.121	96.0682	79.6443	0.00397968	0.00397968	0.00679318
GCTG	100	97.9586	109.688	106.516	129.101	129.621	117.993	107.795	85.8944	0.00462654	0.00462654	0.00789736
GCTT	100	97.5449	93.725	107.877	116.388	114.181	121.936	109.126	102.73	-0.00133158	0	0
GGAA	100	98.8228	100.848	102.413	105.376	106.853	108.22	105.871	111.41	-0.00330703	0	0
GGAC	100	96.7418	98.5146	100.745	103.458	105.212	106.614	105.286	106.132	-0.00241187	0	0
GGAG	100	95.8812	93.2755	94.5145	102.064	98.724	96.6769	100.588	101.517	-0.00167268	0	0
GGAT	100	98.3054	102.961	103.442	104.233	105.308	103.717	104.695	104.723	-0.0012815	0	0
GGCA	100	99.3043	103.703	105.726	113.592	115.043	116.904	114.26	107.52	-0.00216191	0	0
GGCC	100	92.2444	95.165	99.4729	102.848	101.125	104.823	104.99	99.6639	-0.0014414	0	0
GGCG	100	101.102	114.099	116.272	139.683	131.129	132.949	128.634	111.898	-0.0019342	0	0
GGCT	100	94.9571	103.894	104.699	122.37	124.074	132.721	117.881	104.749	-0.00189469	0	0
GGGA	100	90.9548	93.5391	96.7315	95.2793	97.1083	100.672	99.3698	103.929	-0.00288978	0	0
GGGC	100	91.4013	92.6973	95.6173	90.6797	90.4405	95.2448	97.2791	102.445	-0.00262323	0	0
GGGG	100	89.3186	90.1958	94.1597	86.3019	90.3708	95.6415	92.6863	103.494	-0.00325863	0	0
GGGT	100	96.2235	97.5468	98.053	99.9998	96.6888	99.3406	102.358	106.532	-0.00276426	0	0
GGTA	100	96.8259	98.1474	100.658	102.798	100.449	104.292	105.153	106.272	-0.00253547	0	0
GGTC	100	96.8687	99.206	100.129	102.358	101.116	102.746	102.183	105.167	-0.00193317	0	0
GGTG	100	99.6249	102.137	103.865	108.852	107.971	107.267	107.916	109.383	-0.00253231	0	0
GGTT	100	95.2425	96.7037	99.9347	99.5409	99.7298	98.4529	101.643	105.44	-0.00241536	0	0
GTAA	100	101.595	103.047	104.512	104.255	107.751	107.838	107.581	113.359	-0.00343072	0	0
GTAC	100	100.884	100.625	103.059	105.388	105.697	105.947	105.589	107.189	-0.00196833	0	0
GTAG	100	99.9624	102.47	103.435	104.848	107.412	104.936	104.938	106.662	-0.00168005	0	0
GTAT	100	100.208	100.434	102.375	102.54	104.513	103.83	106.041	108.222	-0.00249125	0	0
GTCA	100	106	108.127	109.665	112.806	112.594	110.593	110.433	107.245	-0.000699422	0	0
GTCC	100	97.5032	99.3662	101.412	106.018	102.949	101.96	105.92	95.1748	0.00082501	0.00082501	0.00140827
GTCG	100	106.918	112.312	114.547	121.716	122.742	121.661	116.546	106.973	-0.000237823	0	0
GTCT	100	101.918	107.061	110.781	123.074	121.244	125.483	116.213	106.874	-0.00115525	0	0
GTGA	100	105.683	108.81	109.908	113.693	114.691	114.651	115.889	113.574	-0.00262956	0	0
GTGC	100	100.09	105.226	103.073	110.107	110.814	109.56	109.685	106.066	-0.00151635	0	0
GTGG	100	101.707	104.912	103.77	107.125	108.959	109.904	106.881	107.91	-0.00175125	0	0
GTGT	100	112.16	112.948	117.033	121.743	117.627	120.157	117.593	114.239	-0.00148758	0	0
GTTA	100	95.5744	91.6435	91.3941	90.1717	84.3282	67.6967	72.8205	34.827	0.0282326	0.0282326	0.0481922
GTTC	100	99.0997	98.76	97.7844	95.9608	94.9588	84.0321	85.7166	56.6089	0.0161756	0.0161756	0.0276113
GTTG	100	99.8847	93.5307	95.3292	92.7089	91.0034	72.8437	80.3479	46.6532	0.0215186	0.0215186	0.0367316
GTTT	100	102.625	103.847	104.74	106.295	105.038	108.022	107.09	109.43	-0.00217254	0	0
TAAA	100	100.263	100.536	103.475	99.5926	98.8973	106.351	104.758	114.63	-0.00424097	0	0
TAAC	100	100.094	99.5331	103.983	103.977	103.903	106.069	108.032	115.819	-0.00459144	0	0
TAAG	100	97.5967	97.6866	101.017	96.5216	101.625	103.29	101.977	110.097	-0.00348747	0	0
TAAT	100	101.171	101.632	101.213	97.236	100.943	100.969	101.77	112.937	-0.00355775	0	0
TACA	100	98.4556	99.8482	101.476	102.862	99.8326	101.425	104.385	107.202	-0.00237706	0	0
TACC	100	95.1527	99.8023	98.8213	97.0677	99.2948	101.419	102.479	106.474	-0.00271441	0	0
TACG	100	99.361	102.23	105.48	104.421	105.934	102.7	105.987	106.318	-0.00163671	0	0
TACT	100	101.738	103.018	104.633	102.849	103.28	100.677	108.459	110.758	-0.00286222	0	0
TAGA	100	100.123	101.777	103.375	99.9968	102.797	102.508	104.566	113.387	-0.00371661	0	0
TAGC	100	94.7477	93.3392	98.7887	92.5576	98.3733	103.468	99.3956	107.411	-0.00351033	0	0
TAGG	100	94.307	95.8644	96.989	94.3122	98.5143	96.9417	97.0044	107.444	-0.00315727	0	0
TAGT	100	98.3364	99.1999	99.3852	96.9188	99.4605	102.336	102.607	109.097	-0.00318029	0	0
TATA	100	96.4064	98.0004	98.5262	95.5335	96.8735	100.739	101.026	107.869	-0.00312858	0	0
TATC	100	97.7829	99.2217	99.0131	97.4617	99.9327	99.1227	100.19	105.63	-0.00203842	0	0
TATG	100	98.0971	99.9993	101.263	97.1502	100.683	100.877	101.148	106.592	-0.0021764	0	0
TATT	100	97.2303	96.3801	98.7863	94.4433	97.2395	96.23	100.852	106.575	-0.0027916	0	0
TCAA	100	100.196	104.366	106.198	106.499	108.497	109.262	110.59	112.38	-0.00323737	0	0
TCAC	100	99.9444	103.969	102.504	101.373	102.837	105.511	102.596	88.8904	0.00337683	0.00337683	0.00576415
TCAG	100	101.406	102.923	105.628	104.733	106.302	104.648	104.459	103.392	-0.000480958	0	0
TCAT	100	101.096	105.48	107.57	108.023	104.844	107.916	108.062	116.607	-0.00389428	0	0
TCCA	100	94.9507	92.8672	87.9098	85.1046	76.2767	55.7943	62.7484	24.3917	0.0393119	0.0393119	0.0671042
TCCC	100	94.5045	90.4324	85.2692	80.2008	71.2176	54.1508	55.6358	23.2396	0.0438168	0.0438168	0.0747938
TCCG	100	95.1034	92.1633	88.7645	83.9743	75.4467	56.0369	60.0741	26.4122	0.0394502	0.0394502	0.0673402
TCCT	100	103.988	108.808	109.028	112.468	106.994	109.145	109.544	102.711	0.00034887	0.00034887	0.00059551
TCGA	100	99.8704	108.584	109.449	114.634	120.792	117.344	114.378	98.1652	0.00081926	0.00081926	0.00139845
TCGC	100	99.5488	103.363	101.739	104.691	96.0345	86.1568	86.4335	47.0625	0.0200275	0.0200275	0.0341864
TCGG	100	99.4989	102.648	103.338	112.41	108.301	107.125	105.523	90.6504	0.00279601	0.00279601	0.0047727
TCGT	100	106.246	113.201	116.606	122.2	122.396	125.025	117.331	113.919	-0.00184245	0	0
TCTA	100	98.2601	96.0516	88.1797	88.4368	78.8122	55.8902	61.9018	25.8337	0.0394835	0.0394835	0.067397
TCTC	100	98.6557	97.7822	95.1406	97.3652	91.5538	72.066	78.7807	35.3289	0.0266581	0.0266581	0.0455045
TCTG	100	102.299	102.92	97.7142	97.3786	89.6166	71.1156	75.6557	35.1223	0.0290449	0.0290449	0.0495787
TCTT	100	101.408	107.081	108.838	115.759	110.033	109.896	114.845	104.047	-0.000663922	0	0
TGAA	100	102.177	103.101	102.379	103.489	103.725	107.439	106.659	113.647	-0.00359286	0	0
TGAC	100	98.5058	100.477	103.964	101.904	107.541	104.028	104.583	108.835	-0.00258459	0	0
TGAG	100	99.5649	99.8791	100.964	98.2245	102.523	102.913	102.418	112.073	-0.00362308	0	0
TGAT	100	101.456	100.033	102.599	100.967	101.087	99.6478	103.589	111.161	-0.00307887	0	0
TGCA	100	110.466	116.114	120.826	130.979	122.581	122.706	122.217	110.169	-0.000304249	0	0
TGCC	100	109.196	116.033	120.576	129.031	123.198	124.865	124.893	110.016	-0.00064506	0	0
TGCG	100	118.383	130.171	138.712	156.685	141.297	140.577	135.005	114.289	0.00076363	0.00076363	0.00130349
TGCT	100	107.921	115.753	121.795	133.732	132.291	127.205	127.088	110.933	-0.000871273	0	0
TGGA	100	97.0528	99.846	100.741	101.411	105.105	107.718	106.072	108.857	-0.00314656	0	0
TGGC	100	99.104	98.8444	102.946	100.378	102.209	101.153	104.466	109.227	-0.0029255	0	0
TGGG	100	101.021	100.438	101.627	98.1713	101.676	103.298	102.828	109.903	-0.00286424	0	0
TGGT	100	100.628	102.367	102.882	105.06	104.667	107.663	105.48	108.735	-0.00230826	0	0
TGTA	100	99.3812	97.4507	99.2782	98.3721	103.252	104.577	101.965	108.77	-0.00299784	0	0
TGTC	100	98.8381	98.4067	99.3965	98.9147	101.084	104.501	103.596	107.445	-0.00273851	0	0
TGTG	100	100.239	99.0794	100.608	98.9253	101.424	101.929	101.956	110.741	-0.00323441	0	0
TGTT	100	101.994	96.7014	102.345	99.3733	101.144	100.243	103.768	112.362	-0.00371738	0	0
TTAA	100	102.326	102.636	103.274	99.604	102.471	104.287	105.125	110.87	-0.00285396	0	0
TTAC	100	98.1056	94.0428	92.1947	89.4249	85.4863	76.8449	77.9798	48.1435	0.0209569	0.0209569	0.0357727
TTAG	100	103.298	101.892	101.539	96.1478	100.898	95.627	97.4217	95.7155	0.00203652	0.00203652	0.00347628
TTAT	100	101.892	99.4063	102.655	98.5505	101.865	100.754	104.074	108.858	-0.00258058	0	0
TTCA	100	94.506	65.8108	48.6159	36.8179	27.3297	18.8137	18.2423	16.4618	0.162517	0.162517	0.277411
TTCC	100	83.0587	50.9106	36.6042	29.3558	22.3757	19.8188	20.8369	18.2135	0.194396	0.194396	0.331828
TTCG	100	97.6289	82.8555	72.9841	61.3315	51.4067	32.1306	34.4449	21.0914	0.0796069	0.0796069	0.135886
TTCT	100	104.27	97.3489	93.4039	88.4157	83.732	65.4353	70.178	33.5501	0.0323209	0.0323209	0.0551707
TTGA	100	104.889	100.238	99.8424	93.7952	95.9432	85.9193	89.1505	63.3316	0.0139987	0.0139987	0.0238953
TTGC	100	95.9141	79.4377	68.5021	57.1616	48.1296	28.4151	31.0238	16.8968	0.0910019	0.0910019	0.155337
TTGG	100	99.2805	96.823	96.4237	90.1684	91.7067	83.2589	84.6776	52.2558	0.0178401	0.0178401	0.0304524
TTGT	100	99.4742	101.851	101.813	98.8905	100.67	101.913	103.041	101.382	-0.000508622	0	0
TTTA	100	40.3204	26.8683	20.9314	15.6046	14.1108	12.352	11.6579	12.6315	0.585834	0.585834	1
TTTC	100	42.3532	27.7429	22.8036	17.8415	17.5986	16.9406	15.4322	14.8669	0.486696	0.486696	0.830775
TTTG	100	41.4556	27.2566	21.0437	16.4083	17.3448	15.6417	15.306	13.5249	0.546473	0.546473	0.932813
TTTT	100	84.7217	50.7553	34.5905	24.9359	17.895	13.7828	13.5966	13.0126	0.236468	0.236468	0.403644
As
PAM	Frequency_0 min	Frequency_1 min	Frequency_2 min	Frequency_4 min	Frequency_6 min	Frequency_8 min	Frequency_10 min	Frequency_16 min	Frequency_32 min	raw_value	K_value	normalized_k
AAAA	100	93.5615	96.1804	95.3767	96.7373	99.0698	101.19	101.619	112.35	-0.0049343	0	0
AAAC	100	92.3073	93.2297	92.907	93.269	95.7406	96.7598	98.4385	104.753	-0.00325545	0	0
AAAG	100	93.6591	93.5564	94.83	92.7684	97.3042	100.384	96.9641	105.35	-0.00305224	0	0
AAAT	100	93.5822	93.936	95.143	93.5683	96.8321	99.7822	101.407	102.942	-0.00264902	0	0
AACA	100	95.9469	96.2264	96.9111	95.3711	102.215	101.443	100.495	105.029	-0.00251028	0	0
AACC	100	91.8182	91.4058	95.2672	93.8291	92.3784	96.2223	96.4423	98.8539	-0.00143508	0	0
AACG	100	91.7824	94.2993	97.6882	96.6281	101.094	97.8729	98.3007	103.382	-0.00231149	0	0
AACT	100	93.2895	98.5334	97.743	98.8727	99.92	99.1785	100.965	103.403	-0.00198057	0	0
AAGA	100	95.578	97.6019	95.3059	95.6817	99.1637	102.731	103.646	108.544	-0.00379072	0	0
AAGC	100	90.6118	88.8834	88.7478	87.2071	92.9943	92.5363	89.4196	93.0096	6.54432e-05	6.54432e-05	4.2421e-05
AAGG	100	89.5346	87.8629	89.4373	89.3876	95.5582	96.3776	93.3035	99.4124	-0.00237175	0	0
AAGT	100	94.725	94.1964	95.5365	92.6142	97.4583	99.1513	100.009	104.191	-0.00275887	0	0
AATA	100	92.2514	92.0745	92.6109	92.4681	92.3345	97.6985	97.0461	103.314	-0.00294189	0	0
AATC	100	86.6206	89.1187	87.5875	89.4586	87.9504	92.7349	92.8489	94.4257	-0.00116849	0	0
AATG	100	89.3708	90.8227	90.2087	88.7364	92.8895	94.0611	96.2209	98.661	-0.00214459	0	0
AATT	100	95.2389	93.999	92.5108	92.5722	97.3273	95.2387	98.3518	104.611	-0.0028719	0	0
ACAA	100	104.539	104.841	105.923	108.242	109.295	114.68	110.29	115.98	-0.00369548	0	0
ACAC	100	99.175	108.87	108.655	106.725	106.933	114.487	117.825	113.849	-0.00376428	0	0
ACAG	100	96.9581	101.99	105.953	103.966	105.25	110.114	105.502	111.141	-0.00317103	0	0
ACAT	100	99.1306	105.238	105.463	110.719	113.853	104.773	108.623	111.397	-0.00265816	0	0
ACCA	100	97.709	100.93	102.025	108.604	103.273	110.164	107.668	107.041	-0.0023616	0	0
ACCC	100	92.342	96.9121	99.0731	103.139	99.5184	101.196	99.5694	101.679	-0.00139468	0	0
ACCG	100	96.0433	102.142	99.7577	104.323	101.691	104.126	106.05	107.242	-0.00259694	0	0
ACCT	100	99.6139	106.388	106.453	108.451	112.454	113.153	107.477	111.607	-0.00260755	0	0
ACGA	100	101.741	111.246	117.814	128.531	116.029	127.525	115.717	119.701	-0.00338954	0	0
ACGC	100	106.066	106.894	112.689	119.354	110.387	118.991	115.09	123.709	-0.00485708	0	0
ACGG	100	101.058	102.94	106.254	108.529	104.948	122.958	115.842	119.704	-0.00545635	0	0
ACGT	100	108.808	117.749	124.086	128.623	124.973	124.227	133.069	120.971	-0.00334322	0	0
ACTA	100	89.357	85.2725	92.7497	100.527	94.0671	91.786	96.7556	96.4168	-0.00134668	0	0
ACTC	100	83.8083	71.8101	81.0677	82.6607	70.152	61.1981	72.9445	68.2799	0.00929441	0.00929441	0.00602475
ACTG	100	72.3906	79.5305	80.7039	77.5792	68.8717	72.2997	78.2971	62.3077	0.00939826	0.00939826	0.00609206
ACTT	100	93.7256	96.0139	97.508	108.648	90.1681	105.841	114.827	116.196	-0.0064032	0	0
AGAA	100	95.3744	97.3861	96.8241	97.0432	104.014	104.779	102.458	107.534	-0.0032543	0	0
AGAC	100	91.2297	91.9883	94.88	95.4912	97.2669	98.4389	100.212	103.686	-0.00307795	0	0
AGAG	100	96.7153	99.241	100.112	97.2935	100.596	102.518	99.401	107.09	-0.00244699	0	0
AGAT	100	93.7336	95.9025	94.753	95.7058	100.198	103.546	97.5721	105.085	-0.00269332	0	0
AGCA	100	96.0518	108.618	110.715	113.967	116.124	115.506	115.47	117.017	-0.00415774	0	0
AGCC	100	91.506	98.7946	99.4037	104.259	103.677	108.176	105.904	102.186	-0.00193397	0	0
AGCG	100	99.8381	103.639	108.325	114.53	119.939	112.129	120.676	111.845	-0.00334675	0	0
AGCT	100	96.5731	109.284	115.3	114.767	117.963	121.371	118.919	115.221	-0.00360308	0	0
AGGA	100	98.6784	103.759	105.497	105.573	106.17	112.722	109.525	111.211	-0.00316686	0	0
AGGC	100	89.5084	91.8102	95.3759	93.2632	96.3452	103.368	98.2415	101.429	-0.00256536	0	0
AGGG	100	99.7146	99.4127	99.2891	102.627	103.137	107.01	105.802	111.459	-0.0036773	0	0
AGGT	100	97.062	95.1053	95.8961	101.175	101.259	104.526	102.031	104.951	-0.00248449	0	0
AGTA	100	97.39	97.5142	96.0129	95.7478	100.272	103.135	101.454	106.387	-0.00280673	0	0
AGTC	100	88.4622	90.0995	92.1418	90.9169	91.6746	92.2007	94.1951	97.6791	-0.00160873	0	0
AGTG	100	88.6798	89.2847	92.1873	91.9883	92.7367	93.054	92.991	94.8056	-0.000617251	0	0
AGTT	100	94.2826	93.0137	90.9184	94.1594	96.9455	96.4695	98.0752	103.211	-0.00267391	0	0
ATAA	100	101.19	102.348	96.8746	101.566	103.717	108.882	104.223	113.371	-0.003888	0	0
ATAC	100	93.1644	91.9155	95.1602	94.1728	95.2233	98.4705	96.2458	101.721	-0.00206857	0	0
ATAG	100	100.318	98.3905	97.2547	95.5934	104.305	105.53	99.5982	104.923	-0.00180269	0	0
ATAT	100	97.012	94.9542	93.5269	93.0005	97.2549	99.5808	99.8855	106.115	-0.00313082	0	0
ATCA	100	96.5163	98.6662	97.6613	99.2985	103.014	103.263	103.317	104.822	-0.00224022	0	0
ATCC	100	92.1729	92.585	94.8509	91.9292	89.202	89.276	92.7583	85.8021	0.00316724	0.00316724	0.00205304
ATCG	100	99.4653	101.641	100.871	102.144	105.371	97.9366	104.437	105.182	-0.00154175	0	0
ATCT	100	102.601	102.914	105.413	103.537	111.806	104.096	109.329	109.585	-0.00239104	0	0
ATGA	100	94.4599	98.4054	97.2935	98.4655	100.011	106.871	101.433	108.333	-0.00339087	0	0
ATGC	100	95.5127	95.6939	96.2781	95.5418	99.401	101.514	100.342	99.6906	-0.00114045	0	0
ATGG	100	97.8741	98.8469	100.615	98.5757	104.034	103.553	103.787	111.165	-0.00370148	0	0
ATGT	100	99.3301	101.46	100.269	100.439	99.7883	108.245	106.31	109.179	-0.00306502	0	0
ATTA	100	85.9431	68.7875	53.4311	40.6312	30.7452	15.7604	19.0262	10.6183	0.148471	0.148471	0.0962409
ATTC	100	79.9377	50.8473	34.9942	23.9903	14.9069	7.72738	9.26869	7.23398	0.255562	0.255562	0.165658
ATTG	100	78.7367	47.2542	33.5222	20.7628	13.1894	5.64492	7.55194	5.59288	0.280228	0.280228	0.181647
ATTT	100	93.7857	94.8687	91.0698	88.635	86.4991	81.6627	84.7609	77.4473	0.00739072	0.00739072	0.00479075
CAAA	100	95.7772	98.0847	97.8421	98.2028	100.556	101.442	102.484	107.984	-0.00321193	0	0
CAAC	100	92.6505	93.8948	94.293	96.6584	94.3816	99.6074	100.351	103.641	-0.00282497	0	0
CAAG	100	107.327	109.575	116.735	112.359	124.846	122.78	122.147	120.74	-0.00413923	0	0
CAAT	100	93.5518	94.678	98.0783	94.6937	101.89	101.779	102.676	106.024	-0.00327105	0	0
CACA	100	90.7466	95.4698	92.7396	98.8971	98.9759	103.678	101.022	104.955	-0.00326377	0	0
CACC	100	91.4527	93.4286	95.5105	95.4609	93.3841	99.3382	95.4698	96.467	-0.000447102	0	0
CACG	100	89.6483	94.0785	94.7312	97.1427	100.391	102.824	99.7403	100.558	-0.00206731	0	0
CACT	100	90.0808	93.0937	94.1626	94.7915	95.8701	96.5309	97.4379	101.116	-0.00220254	0	0
CAGA	100	90.1051	92.9975	93.7332	97.459	96.7629	102.55	101.23	105.564	-0.00373655	0	0
CAGC	100	88.9226	89.6041	90.3481	90.1425	91.387	95.4245	97.5246	96.5587	-0.00175034	0	0
CAGG	100	92.359	97.3701	96.7521	95.2876	101.58	102.743	102.192	103.642	-0.00253257	0	0
CAGT	100	93.8651	96.9813	93.7751	94.3407	95.53	101.481	98.25	99.638	-0.00123726	0	0
CATA	100	93.2674	96.0014	96.6882	94.4435	99.0138	101.685	100.285	105.833	-0.003088	0	0
CATC	100	100.09	109.439	111.694	115.294	109.989	114.102	113.863	109.84	-0.00189021	0	0
CATG	100	89.4948	94.0691	95.035	95.3484	94.5534	99.7073	97.775	100.827	-0.00209536	0	0
CATT	100	92.7436	95.0221	94.3606	96.2646	96.3609	98.6402	98.3711	106.122	-0.0032429	0	0
CCAA	100	95.4063	101.67	98.5579	102.28	103.985	107.674	107.147	110.222	-0.00369785	0	0
CCAC	100	94.4613	99.1647	105.287	108.32	103.744	107.646	107.87	106.618	-0.0024865	0	0
CCAG	100	89.4932	98.4743	99.4625	101.918	99.0363	105.652	102.222	105.4	-0.00284836	0	0
CCAT	100	91.2976	104.682	103.123	107.204	104.772	106.734	106.785	101.813	-0.00111952	0	0
CCCA	100	97.6885	105.799	109.346	118.515	105.673	116.79	109.303	101.603	-3.44954e-05	0	0
CCCC	100	94.1995	97.6439	98.8446	103.611	96.3039	88.651	94.7335	81.1378	0.00576345	0.00576345	0.00373594
CCCG	100	97.4061	99.3742	105.691	104.667	105.388	103.843	105.305	101.055	-0.000559995	0	0
CCCT	100	94.5866	101.781	106.601	107.292	102.507	107.392	107.706	100.985	-0.000739565	0	0
CCGA	100	104.912	109.374	116.22	123.023	114.324	121.045	114.237	110.586	-0.00125239	0	0
CCGC	100	100.514	101.385	111.67	116.564	106.121	115.337	110.87	102.774	-0.00046014	0	0
CCGG	100	90.2726	93.4383	97.6892	101.364	99.2682	100.586	103.627	104.109	-0.00302338	0	0
CCGT	100	107.584	118.535	123.759	138.056	132.945	119.895	124.797	103.333	0.00144582	0.00144582	0.0009372
CCTA	100	93.1898	91.3295	89.516	87.0955	81.4854	63.1608	67.7205	52.0974	0.0221301	0.0221301	0.014345
CCTC	100	88.8444	80.6691	71.3738	61.2519	50.0106	27.3921	33.8691	18.3174	0.0818129	0.0818129	0.0530321
CCTG	100	92.4403	83.9527	78.5373	70.2137	57.4882	35.5774	45.8701	24.1115	0.0588095	0.0588095	0.038121
CCTT	100	87.5425	94.9129	95.9153	96.5285	96.3978	100.086	96.6964	92.5797	0.000418138	0.000418138	0.000271042
CGAA	100	99.4772	105.614	106.221	106.219	106.021	111.525	109.815	106.48	-0.00168999	0	0
CGAC	100	94.4454	102.134	103.111	106.172	102.852	111.541	105.181	106.021	-0.00214022	0	0
CGAG	100	103.58	106.207	113.746	119.02	116.121	112.41	112.068	110.062	-0.00144864	0	0
CGAT	100	99.2112	100.935	108.027	109.818	104.809	105.978	107.632	107.189	-0.00182921	0	0
CGCA	100	98.9308	102.016	107.436	105.418	108.952	110.143	103.898	105.259	-0.00114597	0	0
CGCC	100	91.9231	96.0385	101.169	102.598	99.4718	96.9087	102.297	101.101	-0.00141808	0	0
CGCG	100	98.4023	101.769	100.211	108.577	106.987	110.298	108.582	108.423	-0.00271749	0	0
CGCT	100	99.5187	103.717	113.204	112.7	110.104	109.57	114.541	110.105	-0.00243738	0	0
CGGA	100	92.1553	101.209	103.01	103.181	103.735	111.865	109.423	111.12	-0.00414702	0	0
CGGC	100	86.4698	93.2075	94.2433	94.893	96.0866	95.9755	95.9096	96.2021	-0.000947337	0	0
CGGG	100	97.2843	97.6189	102.057	103.453	104.681	109.631	108.095	105.954	-0.00255708	0	0
CGGT	100	98.3854	100.65	101.246	106.714	106.562	105.274	107.397	103.65	-0.00142627	0	0
CGTA	100	98.4148	102.987	102.851	105.14	103.641	109.631	106.886	111.116	-0.00321482	0	0
CGTC	100	98.1001	99.5703	100.33	101.221	101.421	106.37	103.894	109.378	-0.00312818	0	0
CGTG	100	104.132	109.992	108.662	110.132	107.351	113.181	109.476	110.8	-0.0017807	0	0
CGTT	100	104.058	103.922	105.265	104.831	108.375	114.325	108.697	116.083	-0.00389028	0	0
CTAA	100	95.4718	98.4915	95.9111	101.211	98.5386	105.078	101.801	108.941	-0.00347505	0	0
CTAC	100	95.7229	100.945	101.222	100.737	102.404	100.245	103.032	105.557	-0.00202624	0	0
CTAG	100	98.3899	99.8675	103.914	101.818	104.266	106.119	104.92	107.725	-0.0024407	0	0
CTAT	100	96.0605	102.813	99.2363	103.606	101.833	105.608	102.89	107.268	-0.00237205	0	0
CTCA	100	102.306	98.8546	102.27	98.929	100.253	98.316	98.5096	101.74	-0.000116598	0	0
CTCC	100	95.6425	93.5523	90.8675	92.4364	83.5995	76.4915	80.5063	66.399	0.0127513	0.0127513	0.00826553
CTCG	100	96.452	96.6678	97.5282	99.036	100.594	99.4149	98.4032	94.5216	0.000946291	0.000946291	0.000613397
CTCT	100	98.4811	97.8852	97.0706	96.0612	96.3693	92.8474	93.327	92.9293	0.002218	0.002218	0.00143774
CTGA	100	93.262	98.975	104.994	102.012	103.452	110.663	107.218	110.7	-0.00388998	0	0
CTGC	100	93.9658	98.983	98.9446	101.85	98.6449	102.16	101.429	105.324	-0.00232018	0	0
CTGG	100	100.029	105.836	109.196	111.296	111.421	116.571	116.208	112.685	-0.00328413	0	0
CTGT	100	95.124	102.6	100.692	104.506	100.512	106.084	105.879	109.669	-0.00325039	0	0
CTTA	100	77.8364	38.4736	22.8865	17.0541	10.5044	8.24525	8.70078	7.99245	0.35047	0.35047	0.227178
CTTC	100	60.3819	16.3857	9.19676	7.20144	7.29896	5.58047	7.15224	5.85481	0.662555	0.662555	0.429476
CTTG	100	62.5558	21.5603	11.5382	9.34485	7.34241	7.37812	8.17472	7.34225	0.585237	0.585237	0.379358
CTTT	100	83.4087	76.9063	72.5316	67.9782	56.6323	40.7463	48.0385	33.501	0.0445709	0.0445709	0.0288914
GAAA	100	98.9359	100.667	101.273	101.923	107.233	111.768	104.901	109.774	-0.00302009	0	0
GAAC	100	95.3711	97.9797	98.9551	97.0759	99.733	102.932	98.599	101.575	-0.00114949	0	0
GAAG	100	94.1071	94.7121	96.4182	98.4662	101.259	99.1697	98.0888	102.007	-0.00166383	0	0
GAAT	100	95.4868	99.359	99.453	98.4188	106.022	102.754	101.792	107.228	-0.00269902	0	0
GACA	100	101.924	105.407	109.909	113.563	112.111	111.849	114.56	109.323	-0.00205997	0	0
GACC	100	91.5696	93.2036	100.573	101.722	98.5026	96.5757	98.7686	95.9486	2.36857e-05	2.36857e-05	1.53534e-05
GACG	100	104.049	111.441	119.639	121.86	117.854	127.165	120.358	118.825	-0.00338604	0	0
GACT	100	86.6204	95.2325	102.898	104.771	98.6854	106.813	102.348	101.011	-0.00189339	0	0
GAGA	100	97.2512	99.8869	99.1674	98.4391	102.763	105.527	100.228	109.041	-0.00295545	0	0
GAGC	100	90.0946	95.6889	96.6237	97.5279	98.5422	98.2467	99.2051	102.33	-0.00220101	0	0
GAGG	100	93.423	93.5574	94.7167	93.3751	101.492	100.469	100.742	102.426	-0.00246657	0	0
GAGT	100	91.95	92.8641	94.6401	94.2708	99.9912	99.719	98.6944	98.9196	-0.00147688	0	0
GATA	100	98.732	103.104	99.0568	101.916	104.072	106.524	104.279	107.148	-0.002231	0	0
GATC	100	90.1451	94.2884	93.3094	96.6774	95.6972	97.4643	97.3659	94.9663	-0.000268147	0	0
GATG	100	97.4078	96.2965	98.8785	100.344	99.7905	100.437	100.343	102.2	-0.00127808	0	0
GATT	100	98.8705	102.39	102.533	103.081	104.395	105.159	103.473	103.283	-0.000901907	0	0
GCAA	100	100.444	113.34	123.674	117.823	117.782	118.858	120.188	115.933	-0.0027337	0	0
GCAC	100	103.207	106.635	123.167	131.013	114.791	120.655	121.086	110.234	-0.00138211	0	0
GCAG	100	91.9177	89.1328	103.969	118.637	110.902	103.088	97.0353	106.159	-0.00212824	0	0
GCAT	100	95.8676	106.728	103.604	120.491	107.379	107.935	116.178	103.943	-0.00136844	0	0
GCCA	100	104.028	108.652	116.027	126.237	125.844	119.887	125.605	108.764	-0.00152068	0	0
GCCC	100	93.7809	101.311	109.276	113.112	97.9641	106.657	100.492	89.8843	0.00316594	0.00316594	0.0020522
GCCG	100	90.1511	102.05	110.904	118.751	98.8753	112.158	108.722	101.5	-0.000811814	0	0
GCCT	100	102.908	115.982	126.853	120.85	112.337	121.222	124.492	116.411	-0.00258513	0	0
GCGA	100	82.5632	95.7583	96.9971	115.43	86.9961	88.4153	99.3422	102.634	-0.00238742	0	0
GCGC	100	92.8214	122.882	117.196	118.01	108.46	101.985	129.945	115.721	-0.00360459	0	0
GCGG	100	92.293	96.6941	105.542	116.456	99.785	95.6996	111.647	97.5562	-0.000380232	0	0
GCGT	100	111.096	129.45	151.346	151.515	135.656	151.581	162.891	151.076	-0.00780964	0	0
GCTA	100	79.1207	79.9791	79.6009	90.0808	83.0611	71.4228	77.3422	62.6902	0.0104885	0.0104885	0.00679874
GCTC	100	81.3015	74.8909	78.7733	77.5934	60.5071	36.4556	50.2363	31.7388	0.0429087	0.0429087	0.0278139
GCTG	100	86.3785	82.2049	89.7894	91.7262	83.7589	62.9863	64.7148	42.828	0.024656	0.024656	0.0159823
GCTT	100	99.9043	99.2275	117.887	115.768	110.919	99.7967	98.2362	111.125	-0.00131763	0	0
GGAA	100	101.05	100.548	104.559	107.441	106.524	107.043	105.027	106.414	-0.00155447	0	0
GGAC	100	92.9335	99.2307	99.8939	101.209	104.1	102.33	101.723	104.871	-0.00218795	0	0
GGAG	100	96.4838	98.3957	95.7506	99.7583	106.257	101.116	104.067	102.863	-0.00181754	0	0
GGAT	100	96.3936	98.9224	99.1687	99.6877	100.307	102.118	100.314	98.537	-0.000133456	0	0
GGCA	100	97.0133	103.882	109.034	108.673	107.651	113.744	111.554	110.014	-0.00282488	0	0
GGCC	100	90.7267	96.1576	101.958	103.203	101.67	100.285	101.478	98.9017	-0.000779638	0	0
GGCG	100	101.886	112.744	124.764	128.957	122.364	127.189	118.377	113.741	-0.00165932	0	0
GGCT	100	90.4669	99.1712	109.209	117.514	115.972	120.199	113.38	113.922	-0.0043838	0	0
GGGA	100	92.851	98.1611	97.869	100.2	101.828	101.877	104.916	107.277	-0.00337127	0	0
GGGC	100	82.1522	88.4792	91.4726	91.5307	91.2	90.2653	96.3226	93.7996	-0.00140792	0	0
GGGG	100	88.4528	94.7295	90.7729	90.3188	95.0754	98.0113	100.143	100.958	-0.00281146	0	0
GGGT	100	88.912	92.5456	90.5546	95.5211	94.0182	101.074	98.4392	99.5333	-0.00225485	0	0
GGTA	100	97.99	98.3266	99.6282	101.409	101.542	100.537	105.07	106.776	-0.00260955	0	0
GGTC	100	91.1204	96.9503	97.6645	99.0994	98.7807	102.647	101.668	100.322	-0.00155438	0	0
GGTG	100	92.1532	94.409	98.3008	103.464	100.385	101.624	101.218	99.2926	-0.00111452	0	0
GGTT	100	94.2677	97.1768	96.9377	102.7	100.106	102.092	101.099	102.34	-0.0016494	0	0
GTAA	100	101.979	106.559	104.526	105.769	108.533	112.09	108.226	110.409	-0.00238068	0	0
GTAC	100	99.0282	102.871	106.005	106.313	107.453	108.102	104.708	105.725	-0.00130246	0	0
GTAG	100	102.272	103.933	107.698	105.213	108.916	108.999	107.094	106.02	-0.00113521	0	0
GTAT	100	100.062	100.251	101.028	102.166	106.14	105.012	104.429	101.87	-0.000753058	0	0
GTCA	100	99.7329	105.282	104.693	108.969	106.205	103.137	106.126	96.7598	0.00133027	0.00133027	0.000862294
GTCC	100	96.0801	95.7055	95.2049	96.3382	90.2625	77.8981	85.1585	70.0876	0.0109973	0.0109973	0.00712855
GTCG	100	107.548	110.814	115.256	119.883	112.345	106.937	110.217	95.9969	0.00313826	0.00313826	0.00203426
GTCT	100	96.6197	99.1133	108.49	112.763	109.847	103.653	101.479	94.9999	0.0017915	0.0017915	0.00116127
GTGA	100	107.316	109.156	112.225	115.213	114.308	115.482	115.399	112.871	-0.00210687	0	0
GTGC	100	99.5524	99.3563	105.255	105.515	106.612	108.324	106.369	98.6938	0.00013813	0.00013813	8.95374e-05
GTGG	100	100.396	100.824	107.276	108.24	107.397	111.236	110.121	107.644	-0.00215282	0	0
GTGT	100	102.724	110.701	109.406	113.675	107.393	108.18	112.444	105.981	-0.00062829	0	0
GTTA	100	72.9054	32.4245	20.2929	13.7352	12.1947	8.75433	11.1282	8.29129	0.399914	0.399914	0.259229
GTTC	100	61.3038	18.5163	12.6736	9.75487	9.11941	8.37867	10.6275	9.33265	0.608874	0.608874	0.394679
GTTG	100	63.9248	23.7182	16.1716	14.3039	12.3318	9.25803	11.1729	10.6704	0.505883	0.505883	0.327919
GTTT	100	94.5972	86.9382	82.2263	74.7499	64.6569	42.0495	51.22	29.2103	0.0478671	0.0478671	0.031028
TAAA	100	103.539	102.911	102.717	103.996	105.076	109.536	106.826	112.031	-0.00303337	0	0
TAAC	100	98.7988	100.119	102.127	103.269	101.922	105.903	104.991	107.931	-0.00252608	0	0
TAAG	100	102.34	101.964	104.94	103.582	107.025	105.685	105.331	110.384	-0.00249998	0	0
TAAT	100	98.9602	99.3743	100.768	98.8164	101.631	102.654	101.843	105.492	-0.00187057	0	0
TACA	100	97.8639	101.088	101.002	104.106	102.313	102.566	104.879	104.62	-0.00162605	0	0
TACC	100	95.3163	97.638	97.6324	99.4391	99.1113	99.6419	100.932	100.041	-0.000906078	0	0
TACG	100	97.2674	100.737	103.104	102.54	101.448	102.076	105.352	105.565	-0.00194416	0	0
TACT	100	98.5038	104.876	104.294	102.588	105.259	106.123	104.828	106.194	-0.00155457	0	0
TAGA	100	98.5107	103.274	100.968	101.709	103.136	104.267	102.374	108.171	-0.00225456	0	0
TAGC	100	93.7112	96.8421	97.5803	96.6375	99.3359	103.134	95.9069	103.095	-0.00171636	0	0
TAGG	100	94.7212	99.783	97.5396	99.7507	99.8614	104.019	102.747	105.719	-0.00255859	0	0
TAGT	100	98.2764	99.4232	100.701	100.676	102.104	102.815	102.964	103.528	-0.00140999	0	0
TATA	100	92.4865	99.1769	99.949	97.2764	101.023	100.768	101.747	103.686	-0.0020739	0	0
TATC	100	96.3337	100.509	100.519	97.4504	100.57	101.732	102.643	102.185	-0.0012322	0	0
TATG	100	95.2041	98.0906	100.676	98.2393	100.269	99.3091	98.2248	101.779	-0.000986214	0	0
TATT	100	99.4403	101.904	102.153	102.035	102.491	102.773	103.98	106.575	-0.00188475	0	0
TCAA	100	101.77	107.83	108.297	109.476	111.549	113.069	110.344	111.709	-0.0024263	0	0
TCAC	100	102.913	106.066	106.89	107.435	111.136	110.892	111.922	112.2	-0.00283156	0	0
TCAG	100	100.095	104.229	106.443	109.331	108.351	109.362	109.346	108.868	-0.00215818	0	0
TCAT	100	101.674	108.889	109.81	110.416	110.735	107.909	109.153	112.283	-0.00226765	0	0
TCCA	100	97.1876	103.186	104.695	106.139	103.776	100.735	103.519	97.6434	0.000847306	0.000847306	0.000549234
TCCC	100	98.5888	94.0002	92.2169	88.6361	78.7644	63.4494	68.3786	49.0721	0.0249825	0.0249825	0.016194
TCCG	100	98.362	101.2	101.446	103.14	99.5374	96.9417	98.504	91.0791	0.00294002	0.00294002	0.00190576
TCCT	100	101.71	104.402	108.248	107.667	102.56	99.1596	101.522	94.1893	0.00281633	0.00281633	0.00182558
TCGA	100	100.376	109.439	113.206	114.248	118.836	112.681	110.234	116.816	-0.00316	0	0
TCGC	100	95.3832	100.008	105.296	105.149	108.7	104.966	106.587	98.9909	-0.000229049	0	0
TCGG	100	95.7566	98.549	106.765	104.9	107.128	111.492	108.14	106.136	-0.00233886	0	0
TCGT	100	99.5206	108.734	114.762	115.192	120.871	118.836	114.65	112.942	-0.0025491	0	0
TCTA	100	91.3048	81.4571	70.9441	59.0327	46.6587	28.0944	32.5029	21.9188	0.0852787	0.0852787	0.0552787
TCTC	100	78.6099	43.4213	28.7608	19.6942	14.8237	12.9092	13.9517	12.49	0.285802	0.285802	0.18526
TCTG	100	84.0526	59.3669	42.5329	31.2115	22.5659	17.4086	19.038	15.9229	0.183489	0.183489	0.11894
TCTT	100	97.4503	101.173	101.304	95.9638	89.8544	75.2011	85.2607	65.1564	0.0141039	0.0141039	0.00914231
TGAA	100	100.252	102.109	101.533	102.383	105.506	110.002	106.5	109.364	-0.00278334	0	0
TGAC	100	100.854	100.407	105.776	103.395	108.944	104.173	104.199	104.752	-0.00108072	0	0
TGAG	100	99.3532	101.48	103.304	102.984	104.769	105.972	103.87	106.5	-0.00180089	0	0
TGAT	100	98.9684	99.8419	100.656	101.116	101.868	101.254	105.497	104.81	-0.00184469	0	0
TGCA	100	108.167	119.169	124.022	125.444	119.704	116.342	118.751	108.647	0.00039045	0.00039045	0.000253094
TGCC	100	106.158	110.914	117.195	120.899	117.148	113.897	115.844	106.97	-0.000188773	0	0
TGCG	100	107.004	116.796	123.464	132.675	120.047	116.799	117.927	108.016	0.000516248	0.000516248	0.000334638
TGCT	100	112.025	125.734	132.077	132.396	130.312	124.049	130.878	117.529	-0.00117559	0	0
TGGA	100	97.3753	107.115	107.346	108.968	111.632	117.561	112.952	112.426	-0.00330535	0	0
TGGC	100	95.8036	95.9417	99.2478	98.1057	102.527	103.052	99.4734	101.438	-0.00122716	0	0
TGGG	100	100.439	102.049	101.375	101.357	104.975	103.74	106.132	107.777	-0.00232299	0	0
TGGT	100	99.9412	106.064	107.987	109.999	107.869	109.25	110.486	107.179	-0.00158028	0	0
TGTA	100	98.8965	100.404	100.193	102.522	104.657	105.008	104.14	105.38	-0.00183304	0	0
TGTC	100	97.1676	99.8789	101.646	102.101	104.312	104.431	103.739	103.904	-0.00152808	0	0
TGTG	100	100.4	99.7103	101.35	101.674	106.449	101.578	102.91	105.234	-0.00151732	0	0
TGTT	100	100.998	101.493	103.081	103.41	104.086	103.182	101.229	105.86	-0.00123844	0	0
TTAA	100	105.652	107.679	106.987	105.537	108.796	111.871	109.551	112.477	-0.00247523	0	0
TTAC	100	100.196	101.457	99.4612	100.365	99.4184	97.7888	100.756	98.329	0.000566548	0.000566548	0.000367243
TTAG	100	100.114	99.5298	100.342	98.8244	104.106	102.967	102.778	103.361	-0.00123293	0	0
TTAT	100	103.399	105.692	104.535	103.04	105.32	104.205	107.422	106.764	-0.00135824	0	0
TTCA	100	103.62	94.8065	90.5665	83.2409	77.2836	58.9823	67.5882	46.8432	0.028143	0.028143	0.0182426
TTCC	100	90.186	60.4835	46.1549	34.9909	25.3904	18.6205	19.8006	17.7442	0.168097	0.168097	0.108962
TTCG	100	98.8352	93.9322	88.275	80.2863	70.8392	52.3784	61.5364	42.0981	0.0335635	0.0335635	0.0217563
TTCT	100	99.3207	83.0108	71.8451	60.494	46.979	26.2308	32.8973	17.4749	0.0914149	0.0914149	0.0592562
TTGA	100	99.471	102.649	105.695	104.03	105.569	109.526	107.329	108.025	-0.00222334	0	0
TTGC	100	103.231	102.837	101.997	98.2024	100.57	95.6633	96.9039	89.7528	0.00406156	0.00406156	0.00263275
TTGG	100	102.55	105.182	106.128	105.965	111.599	109.481	109.622	115.58	-0.00369762	0	0
TTGT	100	102.817	101.739	102.543	105.039	105.04	104.983	106.281	107.393	-0.00185642	0	0
TTTA	100	17.8063	11.6878	10.6409	10.6276	10.0738	9.29963	9.6853	9.91529	1.54271	1.54271	1
TTTC	100	22.1505	14.9928	14.4759	13.5059	13.0136	12.5479	12.6012	11.9435	1.27997	1.27997	0.829694
TTTG	100	21.4687	14.6672	13.2643	12.7618	13.7411	11.4042	12.4167	10.7989	1.31622	1.31622	0.853188
TTTT	100	58.6023	18.3007	12.3637	10.6516	10.6559	9.58708	9.77155	9.37681	0.626701	0.626701	0.406235
Ce
PAM	Frequency_0 min	Frequency_1 min	Frequency_2 min	Frequency_4 min	Frequency_6 min	Frequency_8 min	Frequency_10 min	Frequency_16 min	Frequency_32 min	raw_value	K_value	normalized_k
AAAA	100	97.0469	97.3439	96.0179	96.5926	97.3817	99.3159	96.7828	103.619	-0.00165737	0	0
AAAC	100	96.4251	96.7527	94.3922	91.3627	95.201	96.7346	94.0456	99.5745	-0.000620329	0	0
AAAG	100	94.8665	92.2373	90.5642	90.3714	97.6861	99.8939	90.9342	100.173	-0.00136633	0	0
AAAT	100	93.8726	92.5533	90.9577	91.8065	95.2213	91.2886	94.574	97.7465	-0.000871496	0	0
AACA	100	101.598	100.873	99.0394	98.1499	100.037	97.4057	101.472	101.337	-0.000371059	0	0
AACC	100	93.8533	92.3381	94.5265	92.3409	94.1455	90.3383	94.8303	94.0525	0.000475208	0.000475208	0.000754726
AACG	100	92.9979	99.8957	99.4775	97.3051	98.5122	99.7473	100.251	101.153	-0.00117277	0	0
AACT	100	99.6822	99.6731	101.866	97.7275	97.7648	100.149	99.1968	101.316	-0.000358531	0	0
AAGA	100	94.3193	96.7086	91.9392	89.3358	87.0983	96.8942	92.8941	101.879	-0.00177648	0	0
AAGC	100	95.0079	89.5269	93.9678	88.8924	98.722	94.4903	92.2048	98.6546	-0.00100521	0	0
AAGG	100	89.3469	90.4208	90.0512	90.2753	92.8781	92.3962	92.9203	96.1778	-0.00105619	0	0
AAGT	100	97.584	93.7253	93.0021	91.6503	96.9825	95.0548	95.0941	99.5327	-0.000886518	0	0
AATA	100	94.8565	96.3469	95.974	94.9186	93.4028	92.2813	95.1164	103.558	-0.0018403	0	0
AATC	100	91.3417	89.8705	89.9292	88.3205	86.9128	92.9253	90.9032	94.5712	-0.000362824	0	0
AATG	100	91.0136	89.0766	91.0623	89.2545	92.3765	92.3237	89.9973	95.4531	-0.000479772	0	0
AATT	100	94.432	92.8379	92.3891	93.6676	93.304	92.2517	91.761	99.3576	-0.000896144	0	0
ACAA	100	99.4436	104.779	100.589	106.411	104.272	107.28	109.101	108.643	-0.00255835	0	0
ACAC	100	103.435	104.127	101.708	108.677	106.705	105.97	106.98	110.572	-0.00241921	0	0
ACAG	100	97.8222	104.173	102.836	106.318	106.458	100.912	106.318	107.622	-0.00205818	0	0
ACAT	100	97.7644	100.789	103.574	104.8	103.122	96.7334	103.995	104.324	-0.00125725	0	0
ACCA	100	98.2034	104.251	103.34	105.701	100.932	103.086	106.71	103.289	-0.000959514	0	0
ACCC	100	96.3793	100.829	101.69	103.108	101.636	105.411	102.388	99.4244	-0.000180708	0	0
ACCG	100	97.4982	98.4851	98.5569	105.713	100.363	100.721	105.125	98.5676	-0.000302776	0	0
ACCT	100	101.843	106.014	111.158	106.47	104.609	113.958	110.604	105.191	-0.00094465	0	0
ACGA	100	103.197	110.632	119.769	119.122	114.342	116.674	126.633	112.167	-0.00243579	0	0
ACGC	100	100.389	106.959	107.499	106.406	102.343	113.521	112.095	110.118	-0.00260344	0	0
ACGG	100	94.9313	99.7436	99.2406	103.641	102.164	109.594	107.547	109.835	-0.00376696	0	0
ACGT	100	109.049	111.57	113.348	121.255	114.995	117.052	114.862	111.205	-0.00110792	0	0
ACTA	100	88.6071	95.7799	92.2094	92.621	96.118	108.178	101.505	106.758	-0.00432055	0	0
ACTC	100	94.9765	93.2679	99.737	93.2114	92.1683	96.2804	99.3798	115.374	-0.00571985	0	0
ACTG	100	82.7617	92.1282	94.5252	98.3384	94.1427	104.476	102.592	102.366	-0.00368045	0	0
ACTT	100	91.5177	95.4031	102.17	101.659	93.7599	90.8367	99.2878	104.465	-0.00220659	0	0
AGAA	100	97.8443	95.9106	95.7283	97.6217	100.965	94.8678	96.889	100.413	-0.000655926	0	0
AGAC	100	96.9698	96.433	95.937	100.775	99.3217	95.9474	98.6653	101.33	-0.0010274	0	0
AGAG	100	96.8068	95.9023	97.9142	94.4825	98.0949	99.0623	98.6925	104.364	-0.00212894	0	0
AGAT	100	99.0741	96.6641	98.2151	96.8549	102.015	97.548	99.0815	97.9461	0.000148329	0.000148329	0.000235576
AGCA	100	98.1759	104.446	107.201	112.253	108.965	108.559	116.959	110.13	-0.00301801	0	0
AGCC	100	95.5608	101.191	102.149	109.397	108.388	103.905	106.167	103.064	-0.00120438	0	0
AGCG	100	103.132	102.67	112.686	111.649	111.39	114.669	113.649	105.172	-0.00100483	0	0
AGCT	100	106.366	119.422	117.305	120.807	118.922	120.205	127.992	111.381	-0.00154821	0	0
AGGA	100	102.091	102.785	104.319	105.498	106.31	106.325	108.805	108.013	-0.00207917	0	0
AGGC	100	95.6327	100.304	99.9816	96.9002	102.481	104.736	100.253	101.09	-0.000871544	0	0
AGGG	100	101.956	99.6358	100.297	102.825	102.371	102.656	99.5342	105.879	-0.0013633	0	0
AGGT	100	94.6978	100.663	96.3589	97.7266	95.5348	96.1616	98.1519	102.176	-0.00122361	0	0
AGTA	100	92.7962	90.7907	90.0432	91.2185	94.5951	96.4773	93.1874	97.8329	-0.00119699	0	0
AGTC	100	91.5395	94.7013	94.9474	92.8335	91.6147	92.0588	91.3269	93.3797	0.000999678	0.000999678	0.00158769
AGTG	100	94.1008	91.5478	90.417	94.5804	91.9649	93.2184	90.4254	94.8127	0.000373972	0.000373972	0.000593944
AGTT	100	96.0395	96.2673	94.0513	92.3396	95.54	95.1986	94.8014	98.5915	-0.000433704	0	0
ATAA	100	102.144	104.305	103.204	99.1364	102.534	99.6536	103.926	107.661	-0.00174537	0	0
ATAC	100	96.3381	96.4932	95.9765	93.373	94.743	97.3828	94.8897	98.1069	-0.000128737	0	0
ATAG	100	98.7646	94.9173	95.7441	93.7288	100.014	94.9077	97.4632	101.143	-0.00106995	0	0
ATAT	100	96.8025	96.3938	95.6331	93.2276	94.0227	97.1106	95.5651	99.9445	-0.000736304	0	0
ATCA	100	101.525	100.172	101.444	98.1646	97.1979	101.882	99.6458	104.031	-0.0009974	0	0
ATCC	100	93.3731	93.7503	93.2418	92.0518	90.9255	92.6022	93.7236	96.9939	-0.00041688	0	0
ATCG	100	102.522	102.346	101.328	101.012	101.596	102.597	103.1	105.625	-0.0013257	0	0
ATCT	100	107.484	105.257	107.352	106.596	108.128	102.713	107.514	109.412	-0.00141324	0	0
ATGA	100	101.022	99.9123	98.3121	96.1965	102.598	103.709	101.753	105.845	-0.00196327	0	0
ATGC	100	98.0911	95.6191	94.9209	93.0108	97.3342	97.824	98.7747	97.8691	-0.000374162	0	0
ATGG	100	98.0569	98.6314	100.173	97.2632	100.587	105.635	98.5354	103.453	-0.00131005	0	0
ATGT	100	98.2333	99.0064	94.463	96.7437	95.9578	98.7159	97.1119	104.986	-0.00192727	0	0
ATTA	100	98.019	95.3168	93.5335	90.8539	96.7306	91.9762	90.6479	89.8745	0.00281402	0.00281402	0.00446924
ATTC	100	98.833	96.391	95.7142	93.4563	96.161	97.0744	95.9371	98.8806	-0.000210222	0	0
ATTG	100	96.0124	97.5803	95.986	93.471	95.6234	95.62	96.7092	92.7503	0.00142869	0.00142869	0.00226905
ATTT	100	95.7949	98.1575	96.4671	92.0802	94.6217	91.9193	93.1823	99.9329	-0.000365589	0	0
CAAA	100	98.7349	94.5132	95.7012	94.7461	97.3059	99.2931	99.0135	102.482	-0.00168427	0	0
CAAC	100	93.9647	95.7633	93.3108	93.0809	94.7319	96.9997	94.7746	99.7184	-0.0010784	0	0
CAAG	100	100.923	99.9956	108.578	105.283	111.337	108.968	116.599	113.074	-0.00395797	0	0
CAAT	100	100.971	98.9162	105.303	95.9318	105.015	112.985	111.034	112.369	-0.00411414	0	0
CACA	100	102.084	98.9965	100.634	101.983	99.8732	102.09	100.79	103.933	-0.000996107	0	0
CACC	100	94.1184	96.1662	94.1163	97.7721	93.3993	96.9063	95.9055	98.1017	-0.000435863	0	0
CACG	100	97.3172	98.9777	99.7885	100.101	101.004	103.169	100.732	104.151	-0.00161733	0	0
CACT	100	96.8742	97.1084	96.388	96.2977	97.8532	95.2958	98.3445	99.0336	-0.00042052	0	0
CAGA	100	95.8744	94.2819	93.665	95.746	95.6535	98.4768	98.0525	103.158	-0.00219815	0	0
CAGC	100	96.0504	98.2793	94.7414	97.8945	98.5273	99.0183	98.821	100.727	-0.00102414	0	0
CAGG	100	96.3144	95.3309	98.003	95.1451	97.7655	98.5076	97.1172	98.9427	-0.00048137	0	0
CAGT	100	94.5891	97.5221	94.3004	93.8563	93.04	98.1692	95.0435	100.533	-0.00107421	0	0
CATA	100	100.095	95.9984	99.7287	97.6835	97.688	101.713	99.8852	103.811	-0.00155246	0	0
CATC	100	102.559	110.167	105.623	108.238	105.538	113.874	112.874	107.718	-0.00162434	0	0
CATG	100	96.1903	96.5496	97.5973	96.2528	99.5645	99.6353	97.9093	103.29	-0.00169902	0	0
CATT	100	98.4254	96.2513	97.6844	94.3502	95.3653	96.2953	97.2678	101.404	-0.00097879	0	0
CCAA	100	96.574	98.0097	98.4246	97.8856	98.8566	103.601	103.908	101.253	-0.00140973	0	0
CCAC	100	104.336	103.74	105.02	111.415	104.51	105.651	109.243	105.339	-0.000909717	0	0
CCAG	100	99.2412	102.363	101.536	104.564	99.2885	112.724	105.069	108.028	-0.002423	0	0
CCAT	100	99.3114	102.207	104.956	106.531	101.504	108.815	107.627	101.054	-0.000438555	0	0
CCCA	100	104.18	112.797	111.755	117.781	112.805	121.662	116.93	107.8	-0.000998246	0	0
CCCC	100	100.999	109.951	105.194	112.79	108.262	114.654	111.838	103.305	-0.000422207	0	0
CCCG	100	99.6078	101.986	104.918	104.682	100.523	108.98	107.82	101.206	-0.000561133	0	0
CCCT	100	110.459	114.993	116.214	121.549	113.504	121.077	118.131	117.089	-0.0022926	0	0
CCGA	100	113.118	121.026	125.445	131.096	117.26	124.907	131.27	116.041	-0.00157375	0	0
CCGC	100	106.302	110.15	114.906	117.554	107.55	121.333	120.63	104.376	-0.000347458	0	0
CCGG	100	99.1214	101.132	104.126	107.709	102.082	110.496	105.508	101.902	-0.000617574	0	0
CCGT	100	122.223	138.641	137.102	152.267	135.466	144.364	141.73	121.264	-0.000554516	0	0
CCTA	100	99.5525	103.508	101.724	106.682	99.157	107.421	107.486	101.963	-0.000730118	0	0
CCTC	100	103.211	103.578	101.88	105.412	104.959	111.811	112.226	107.716	-0.00230499	0	0
CCTG	100	98.3426	100.046	108.075	104.603	102.691	111.232	110.945	106.066	-0.00218301	0	0
CCTT	100	92.8593	93.9481	97.4889	101.804	100.918	101.658	98.2624	102.714	-0.00190517	0	0
CGAA	100	102.882	108.239	108.25	114.544	104.817	112.528	107.564	103.54	0.000109112	0.000109112	0.000173293
CGAC	100	99.0093	102.765	104.318	107.124	101.149	106.797	107.458	104.709	-0.00138487	0	0
CGAG	100	105.858	108.468	109.354	115.161	104.023	109.075	109.25	104.493	0.000120558	0.000120558	0.000191471
CGAT	100	103.045	104.089	105.917	108.19	105.408	105.13	109.931	103.141	-0.000509768	0	0
CGCA	100	103.616	106.047	103.339	105.654	101.653	112.33	106.138	105.402	-0.000956559	0	0
CGCC	100	98.5117	101.688	100.033	101.12	101.427	106.966	106.998	100.754	-0.000854712	0	0
CGCG	100	99.3872	104.279	105.579	110.679	101.178	109.237	105.733	101.427	-5.06221e-05	0	0
CGCT	100	100.231	102.511	105.21	109.208	103.271	107.219	110.442	104.779	-0.0014092	0	0
CGGA	100	96.3196	100.821	102.952	99.4106	99.6196	101.623	105.393	103.431	-0.00158015	0	0
CGGC	100	92.5952	95.7266	96.6086	98.495	97.2967	95.9113	96.8469	97.0264	-0.000156211	0	0
CGGG	100	98.0724	97.2368	98.2392	98.3202	100.658	99.8967	99.6649	101.31	-0.000918608	0	0
CGGT	100	105.093	107.658	107.856	116.883	110.149	113.201	107.111	108.132	-0.000804165	0	0
CGTA	100	103.361	103.513	103.101	103.542	106.232	105.913	103.737	109.445	-0.0020334	0	0
CGTC	100	99.4893	104.324	103.679	107.059	103.224	105.857	104.134	106.224	-0.00136438	0	0
CGTG	100	109.3	110.779	110.612	113.977	107.898	113.877	109.701	109.764	-0.000803648	0	0
CGTT	100	101.292	100.364	102.889	104.94	103.453	102.513	107.757	105.055	-0.00156835	0	0
CTAA	100	101.989	99.926	104.192	100.167	104.307	104.184	104.334	109.656	-0.00261216	0	0
CTAC	100	102.431	101.616	100.127	104.569	104.024	103.156	104.59	106.848	-0.0017699	0	0
CTAG	100	101.422	101.755	101.066	100.926	102.756	105.591	105.317	106.633	-0.00196447	0	0
CTAT	100	100.236	99.0632	98.4846	99.4136	98.3841	101.05	98.4273	104.208	-0.00126787	0	0
CTCA	100	99.5018	98.6523	98.958	101.535	97.9457	100.942	101.607	104.368	-0.00158386	0	0
CTCC	100	99.851	101.017	100.444	101.516	100.382	102.365	102.561	103.614	-0.00112442	0	0
CTCG	100	102.517	105.533	102.643	100.049	104.267	102.67	104.894	100.944	0.000151413	0.000151413	0.000240474
CTCT	100	106.079	105.836	101.079	105.74	105.729	101.611	104.002	104.838	-0.000366411	0	0
CTGA	100	104.096	101.873	104.67	104.765	105.951	115.022	108.777	111.547	-0.00297038	0	0
CTGC	100	101.583	102.17	105.98	102.819	102.674	102.155	107.244	110.678	-0.0027738	0	0
CTGG	100	103.631	105.494	108.562	111.011	106.735	110.046	110.826	110.422	-0.00212055	0	0
CTGT	100	102.515	100.539	101.985	102.665	100.65	103.591	100.803	102.731	-0.000400333	0	0
CTTA	100	96.7919	93.2707	86.3629	80.7164	75.8485	55.8083	53.5414	32.867	0.0394703	0.0394703	0.0626867
CTTC	100	100.649	100.284	96.5821	97.1754	98.4994	96.7983	97.1095	95.2654	0.00149387	0.00149387	0.00237257
CTTG	100	103.235	102.418	101.334	95.8916	91.3986	82.1703	79.7117	66.8481	0.014813	0.014813	0.0235261
CTTT	100	91.8954	89.9065	88.5969	87.8327	90.0639	88.1448	90.6044	92.9849	0.000248447	0.000248447	0.000394583
GAAA	100	101.975	98.265	99.1847	98.579	104.376	103.373	101.801	105.576	-0.00177456	0	0
GAAC	100	98.2782	96.6849	100.413	100.89	101.173	100.883	99.6552	100.491	-0.000497831	0	0
GAAG	100	98.9019	97.1347	98.0695	96.0036	97.4945	101.307	99.506	99.0144	-0.000317744	0	0
GAAT	100	97.1404	97.2017	97.6974	97.7524	100.642	99.531	95.3394	100.998	-0.000590844	0	0
GACA	100	103.062	108.161	106.451	112.333	109.603	109.686	111.144	106.515	-0.00102436	0	0
GACC	100	94.2567	100.009	98.8452	105.905	98.5293	101.561	101.891	94.9651	0.000814868	0.000814868	0.00129417
GACG	100	104.338	107.506	112.913	118.636	113.8	120.764	117.52	109.338	-0.0016696	0	0
GACT	100	98.3843	105.658	107.05	103.227	103.271	109.056	109.632	102.183	-0.000694885	0	0
GAGA	100	99.0244	98.9107	96.0244	100.13	98.7091	103.117	99.4012	100.918	-0.00068415	0	0
GAGC	100	96.8269	93.6543	96.5803	97.8839	98.4056	97.0835	98.5389	99.1253	-0.000716588	0	0
GAGG	100	91.2907	95.4516	102.27	95.7837	97.4555	99.9282	99.756	102.323	-0.00190382	0	0
GAGT	100	92.8757	92.1529	95.2339	92.2639	96.5606	96.7282	92.6299	94.1366	0.000498356	0.000498356	0.00079149
GATA	100	98.7487	97.5596	97.8458	98.7647	98.3532	99.7873	98.2318	102.749	-0.00114919	0	0
GATC	100	95.5292	95.1225	95.5728	97.3492	95.0633	90.593	97.5396	96.5413	0.000122701	0.000122701	0.000194874
GATG	100	98.3774	99.7753	98.4561	100.672	101.082	101.78	95.7647	102.68	-0.000653614	0	0
GATT	100	96.7821	96.7036	97.1221	98.0028	97.5476	96.1055	98.6611	98.514	-0.000249263	0	0
GCAA	100	106.445	103.779	116.297	128.914	112.47	115.763	123.559	112.71	-0.00246057	0	0
GCAC	100	93.5054	106.369	115.224	119.828	99.0143	113.078	114.595	110.816	-0.00274972	0	0
GCAG	100	105.559	115.01	129.997	134.373	120.165	117.35	128.659	112.012	-0.00105347	0	0
GCAT	100	92.3585	104.926	109.837	113.014	106.788	117.029	114.569	103.739	-0.0016338	0	0
GCCA	100	107.172	111.103	120.729	133.404	120.101	126.482	122.611	113.265	-0.00162231	0	0
GCCC	100	95.8411	104.231	115.257	129.506	114.689	112.723	115.953	112.021	-0.00257823	0	0
GCCG	100	107.122	98.8594	113.836	125.267	110.59	116.464	119.259	97.5677	0.000948619	0.000948619	0.0015066
GCCT	100	106	107.644	124.216	121.823	112.185	115.896	123.117	109.454	-0.00125334	0	0
GCGA	100	113.878	140.513	124.888	139.008	125.187	127.583	130.596	130.58	-0.00311726	0	0
GCGC	100	103.371	103.106	127.712	125.33	89.1122	113.506	122.816	142.801	-0.00952781	0	0
GCGG	100	90.879	111.673	104.261	125.804	106.693	106.774	114.334	113.146	-0.00337811	0	0
GCGT	100	103.046	126.214	139.632	127.075	109.738	123.56	132.797	155.041	-0.00988944	0	0
GCTA	100	92.2159	122.754	115.004	114.452	120.67	115.68	107.47	103.3	0.000776867	0.000776867	0.00123382
GCTC	100	94.4443	105.063	107.241	106.451	92.4646	108.078	113.143	102.489	-0.00144354	0	0
GCTG	100	111.6	126.395	119.792	133.656	111.593	132.409	125.3	116.012	-0.00124912	0	0
GCTT	100	104.384	105.891	124.986	107.202	97.1845	127.078	124.72	127.398	-0.00649115	0	0
GGAA	100	105.063	106.346	105.452	107.005	106.768	111.981	107.889	111.32	-0.00226881	0	0
GGAC	100	99.844	99.3224	98.5791	104.045	102.556	101.823	101.63	103.321	-0.00109289	0	0
GGAG	100	93.1026	95.1213	101.517	98.3965	103.486	103.564	96.4889	101.025	-0.00103163	0	0
GGAT	100	102.332	102.891	102.425	105.056	104.267	100.036	105.449	103.4	-0.000615266	0	0
GGCA	100	104.604	105.209	106.968	112.222	110.316	112.13	109.384	109.612	-0.00176687	0	0
GGCC	100	92.1671	94.8311	98.4046	98.8686	98.7382	94.8302	99.7874	95.3298	0.000108899	0.000108899	0.000172954
GGCG	100	103.28	109.882	116.701	125.223	117.709	122.67	127.334	103.027	-0.000393612	0	0
GGCT	100	112.592	116.865	120.904	134.955	125.453	126.233	134.506	117.788	-0.00249455	0	0
GGGA	100	96.5221	96.2387	98.0808	97.5224	95.911	97.8712	100.347	103.077	-0.00178984	0	0
GGGC	100	86.1196	90.1479	90.2621	90.6512	90.8996	89.083	88.967	92.8664	6.06453e-05	6.06453e-05	9.6317e-05
GGGG	100	90.6451	91.2066	90.974	93.0938	93.4518	94.2443	92.647	96.0282	-0.000630402	0	0
GGGT	100	96.5973	97.6999	93.7717	98.0158	94.0768	96.6595	100.113	96.3555	7.62173e-05	7.62173e-05	0.000121048
GGTA	100	102.952	100.672	102.7	101.554	102.982	98.5079	102.675	102.509	-0.000349349	0	0
GGTC	100	95.1616	98.6674	98.9889	98.1989	98.5559	100.393	95.8045	98.1418	0.000193917	0.000193917	0.00030798
GGTG	100	101.486	104.335	102.373	105.594	105.078	105.169	103.426	105.882	-0.00112818	0	0
GGTT	100	96.0548	97.8865	97.9937	98.5229	95.3844	96.1039	98.2487	99.7303	-0.000491237	0	0
GTAA	100	104.331	101.692	103.785	102.429	102.756	103.767	102.446	103.04	-0.000249031	0	0
GTAC	100	101.455	104.577	106.627	106.557	105.489	104.208	106.846	104.008	-0.000595557	0	0
GTAG	100	104.513	105.843	107.366	106.285	106.239	105.189	106.548	104.719	-0.000360132	0	0
GTAT	100	101.953	103.541	103.737	102.334	99.5124	99.7452	101.763	101.875	8.78918e-05	8.78918e-05	0.00013959
GTCA	100	106.477	108.474	108.203	109.715	108.17	105.111	108.621	103.205	0.00042926	0.00042926	0.000681751
GTCC	100	100.044	102.17	106.039	104.511	103.925	100.882	106.114	98.4692	0.000593453	0.000593453	0.000942523
GTCG	100	107.782	115.299	112.073	117.651	111.017	112.768	116.231	100.279	0.00152397	0.00152397	0.00242037
GTCT	100	111.096	113.793	120.004	129.807	123.861	118.741	120.747	110.722	-0.000452406	0	0
GTGA	100	109.371	110.33	110.507	110.491	112.128	109.119	111.459	107.076	-0.000295149	0	0
GTGC	100	100.799	106.494	105.839	107.4	106.517	111.744	111.224	104.114	-0.000980841	0	0
GTGG	100	102.607	102.722	103.349	103.006	108.213	110.912	103.787	106.664	-0.00145477	0	0
GTGT	100	106.615	115.048	108.864	115.831	105.895	108.437	112.253	106.303	-9.08027e-06	0	0
GTTA	100	100.605	103.395	100.268	98.6604	97.2762	89.5209	91.0701	82.3453	0.00696778	0.00696778	0.0110662
GTTC	100	103.067	103.898	102.13	103.02	99.176	101.048	99.5592	95.7098	0.00210939	0.00210939	0.00335013
GTTG	100	103.283	106.255	102.632	102.232	102.067	98.5272	98.4758	93.9825	0.00301783	0.00301783	0.00479292
GTTT	100	102.788	103.974	105.396	102.99	102.299	102.595	104.2	103.758	-0.000433006	0	0
TAAA	100	100.904	98.8202	100.331	97.8412	99.4086	100.701	102.466	104.773	-0.00165356	0	0
TAAC	100	105.379	102.397	101.831	102.406	104.907	103.078	103.941	106.749	-0.00132467	0	0
TAAG	100	103.699	101.507	102.776	98.5157	102.54	104.372	100.486	103.188	-0.000397918	0	0
TAAT	100	103.226	102.01	100.077	99.0541	103.637	99.3359	100.946	104.033	-0.000738925	0	0
TACA	100	99.7986	102.903	103.023	102.06	100.508	97.2567	101.588	102.758	-0.000411085	0	0
TACC	100	101.895	100.976	103.738	103.467	102.609	102.409	102.49	103.58	-0.000638304	0	0
TACG	100	102.236	104.209	103.22	103.16	101.711	100.991	103.138	101.42	0.00017591	0.00017591	0.000279381
TACT	100	104.104	105.456	104.151	103.649	103.553	102.347	103.148	103.245	8.00649e-06	8.00649e-06	1.27159e-05
TAGA	100	99.6228	100.354	99.2887	96.9144	102.558	102.367	99.3746	101.531	-0.000546745	0	0
TAGC	100	99.0756	98.8012	95.6055	97.2014	103.055	101.522	98.6089	101.631	-0.000882742	0	0
TAGG	100	97.4596	98.058	95.2816	94.3524	98.7345	96.9042	96.0584	99.921	-0.000487562	0	0
TAGT	100	98.2816	99.3214	98.123	96.6519	99.7473	99.9492	97.0837	99.1805	4.6924e-05	4.6924e-05	7.45248e-05
TATA	100	100.462	100.023	99.7685	97.8928	99.3453	99.4006	100.811	101.195	-0.000453841	0	0
TATC	100	97.816	97.8099	98.427	96.9217	97.2796	96.9664	97.5314	98.58	5.73257e-05	5.73257e-05	9.10447e-05
TATG	100	97.7738	97.7536	97.7903	97.4224	99.035	99.2716	96.6571	100.667	-0.000522749	0	0
TATT	100	103.888	101.305	104.289	100.691	101.22	99.6483	100.402	102.739	-4.45371e-05	0	0
TCAA	100	107.009	106.469	108.702	109.963	110.48	112.545	108.352	109.312	-0.00129377	0	0
TCAC	100	103.983	105.78	108.47	108.164	108.313	109.214	108.127	107.9	-0.0012853	0	0
TCAG	100	106.256	110.318	108.233	111.794	108.863	109.861	110.808	106.178	-0.000402435	0	0
TCAT	100	101.118	104.406	105.544	102.687	104.148	103.473	105.487	104.3	-0.000802423	0	0
TCCA	100	106.521	104.572	107.545	106.091	107.132	106.419	106.23	99.7656	0.00108265	0.00108265	0.00171947
TCCC	100	100.636	104.196	102.246	105.409	100.637	103.33	106.191	101.225	-0.00020915	0	0
TCCG	100	105.608	104.037	104.178	106.719	104.412	104.727	106.211	103.881	-0.000324664	0	0
TCCT	100	109.395	110.24	113.434	114.223	108.107	111.183	112.083	108.393	-0.000478478	0	0
TCGA	100	106.873	112.578	112.267	114.458	116.195	119.949	118.065	111.983	-0.00190964	0	0
TCGC	100	104.278	98.8549	106.538	109.681	109.079	112.413	112.047	104.242	-0.00122346	0	0
TCGG	100	101.798	103.775	108.113	106.711	103.828	107.148	110.628	109.777	-0.00241224	0	0
TCGT	100	102.292	108.672	111.802	118.127	114.354	113.654	119.285	110.21	-0.00209031	0	0
TCTA	100	102.804	105.145	105.425	103.331	99.0111	90.4133	93.1679	72.4533	0.0106896	0.0106896	0.0169772
TCTC	100	103.783	105.788	108.575	111.041	109.887	104.923	107.183	102.687	0.000317369	0.000317369	0.000504046
TCTG	100	102.715	109.262	109.296	111.03	109.488	103.21	106.168	92.1155	0.00352478	0.00352478	0.00559806
TCTT	100	106.08	109.767	112.724	113	111.246	109.288	112.858	109.223	-0.00109002	0	0
TGAA	100	100.725	101.713	101.823	102.524	105.117	103.734	101.439	108.725	-0.00214491	0	0
TGAC	100	102.052	103.046	101.365	102.14	105.85	101.919	99.9484	99.3131	0.000822306	0.000822306	0.00130599
TGAG	100	104.807	103.217	103.155	104.105	104.226	104.519	103.727	105.92	-0.000957297	0	0
TGAT	100	101.814	100.487	102.22	99.5197	99.874	96.7092	99.2067	101.788	-6.48034e-05	0	0
TGCA	100	108.849	114.889	113.871	122.896	114.137	109.264	114.777	107.842	0.000112617	0.000112617	0.000178859
TGCC	100	107.17	106.325	110.955	117.459	111.488	111.714	114.049	103.367	0.000157478	0.000157478	0.000250106
TGCG	100	115.353	130.273	127.887	138.909	124.31	123.745	127.155	110.734	0.00106583	0.00106583	0.00169276
TGCT	100	108.843	120.629	118.972	128.942	116.515	115.573	125.782	102.454	0.00132936	0.00132936	0.00211129
TGGA	100	102.943	103.875	103.692	104.506	103.125	106.261	105.178	104.907	-0.000907287	0	0
TGGC	100	103.054	99.3371	101.411	100.923	101.929	101.892	100.276	100.298	0.000230798	0.000230798	0.000366554
TGGG	100	103.142	102.743	101.784	97.5755	104.093	98.8072	99.9353	100.955	0.000342907	0.000342907	0.000544605
TGGT	100	104.67	107.242	107.172	108.339	106.876	106.061	110.196	103.58	-0.000182916	0	0
TGTA	100	100.752	100.488	101.068	99.5376	99.6636	100.386	98.2604	101.362	-8.48121e-05	0	0
TGTC	100	102.43	102.618	101.073	99.5571	103.806	102.716	101.976	100.848	7.53954e-05	7.53954e-05	0.000119743
TGTG	100	105.972	104.062	104.734	102.519	102.77	102.212	104.362	105.379	-0.000636824	0	0
TGTT	100	103.759	98.7279	102.277	100.165	102.423	96.5931	99.2105	102.773	-0.000256839	0	0
TTAA	100	108.429	106.561	106.62	101.662	108.58	104.978	103.952	111.078	-0.00161876	0	0
TTAC	100	105.88	106.18	103.294	102.485	103.547	107.016	102.47	108.02	-0.00117724	0	0
TTAG	100	104.007	103.771	105.067	103.333	107.405	105.393	100.378	104.959	-0.000338576	0	0
TTAT	100	105.505	102.984	103.479	103.243	103.643	101.159	102.021	104.412	-0.000324945	0	0
TTCA	100	108.255	103.152	104.461	97.9696	100.694	89.9487	88.9656	74.6635	0.0108171	0.0108171	0.0171797
TTCC	100	105.538	102.267	103.874	103.453	103.929	98.2657	99.8329	95.6334	0.00240514	0.00240514	0.00381985
TTCG	100	104.829	105.62	102.126	102.137	103.596	93.5637	96.2452	85.2511	0.00610798	0.00610798	0.0097007
TTCT	100	107.648	107.588	105.802	105.2	107.242	103.438	105.473	104.757	5.2983e-05	5.2983e-05	8.41477e-05
TTGA	100	106.442	104.643	105.108	102.19	104.526	105.967	104.515	106.059	-0.000765458	0	0
TTGC	100	103.529	103.136	102.712	101.384	104.55	105.447	103.348	103.873	-0.000614681	0	0
TTGG	100	97.0201	99.318	99.6555	96.6753	97.9655	94.8174	96.6428	99.1067	0.000141724	0.000141724	0.000225087
TTGT	100	106.218	105.714	101.705	103.785	104.386	103.305	103.671	106.808	-0.000943649	0	0
TTTA	100	48.8985	20.5224	16.4816	15.5082	16.4021	13.4509	13.6767	14.4511	0.629643	0.629643	1
TTTC	100	95.4895	78.0032	66.9625	53.7971	48.7315	22.6749	23.668	17.2305	0.10373	0.10373	0.164744
TTTG	100	83.6883	42.9438	28.7964	19.5532	19.6411	15.0718	14.8426	13.9051	0.270095	0.270095	0.428965
TTTT	100	103.76	100.533	100.583	95.7181	95.8152	89.7655	91.7141	89.0541	0.00471612	0.00471612	0.00749014
